# Supplementary material for: A Novel Network-Based Computational Model for Prediction of Potential LncRNA–Disease Association
Source: Int J Mol Sci. 2019 Mar 28;20(7):1549. doi: 10.3390/ijms20071549 (PMC6480945; doi:10.3390/ijms20071549)
Supplement: Supplementary file 1 [file ijms-20-01549-s001.zip]

Archive with 12 entries (8 files):
- Manuscriptand Supplementary Materials/
- Manuscriptand Supplementary Materials/dataset-2012(DS3)/
- Manuscriptand Supplementary Materials/dataset-2012(DS3)/lncrna-disease association.xls
- Manuscriptand Supplementary Materials/dataset-2015(DS2)/
- Manuscriptand Supplementary Materials/dataset-2015(DS2)/accociation.txt
- Manuscriptand Supplementary Materials/dataset-2015(DS2)/disease.xlsx
- Manuscriptand Supplementary Materials/dataset-2015(DS2)/lncRNA.xlsx
- Manuscriptand Supplementary Materials/dataset-2017(DS1)/
- Manuscriptand Supplementary Materials/dataset-2017(DS1)/diseasename.xls
- Manuscriptand Supplementary Materials/dataset-2017(DS1)/knowndiseaselncrnainteraction.txt
- Manuscriptand Supplementary Materials/dataset-2017(DS1)/lncrnaname.xls
- Manuscriptand Supplementary Materials/finalpredictionresult.xlsx
