# Supplementary material for: A Novel Network-Based Computational Model for Prediction of Potential LncRNA–Disease Association
Source: Int J Mol Sci. 2019 Mar 28;20(7):1549. doi: 10.3390/ijms20071549 (PMC6480945; doi:10.3390/ijms20071549)
Supplement: Supplementary file 1 [file ijms-20-01549-s001.zip › Manuscriptand Supplementary Materials/dataset-2015(DS2)/accociation.txt]

1	46
2	46
3	185
3	275
4	46
4	135
4	150
4	182
4	187
5	138
6	50
6	69
7	127
8	60
9	32
9	149
10	4
10	5
10	131
10	137
10	201
10	204
11	13
12	3
12	28
12	32
12	46
12	124
12	129
12	130
12	244
12	247
13	201
14	38
14	270
15	46
16	46
16	127
16	165
16	233
17	60
18	123
18	283
19	12
20	46
21	123
21	140
21	182
21	266
22	127
22	150
23	127
24	56
24	60
25	6
25	34
25	68
25	127
25	209
25	243
25	266
25	271
25	276
26	36
26	217
27	55
28	224
29	31
29	32
29	43
29	46
29	69
29	123
29	127
29	140
29	178
29	181
29	182
29	185
29	193
29	215
29	225
29	251
29	276
29	285
30	225
31	4
31	35
31	46
31	113
31	123
31	127
31	140
31	151
31	182
31	185
31	187
31	191
31	206
31	208
31	223
31	225
31	235
31	254
31	255
31	256
31	257
31	274
31	276
31	282
32	41
33	271
34	4
34	51
35	251
36	24
36	49
36	214
36	249
37	46
37	134
37	202
38	230
39	47
39	48
40	32
40	127
40	140
40	182
40	268
41	127
42	61
42	62
42	190
43	185
44	127
45	13
46	225
47	127
47	140
47	182
47	185
48	42
48	52
48	140
48	150
48	165
48	172
48	181
48	182
48	203
48	243
49	127
50	46
50	127
51	46
52	46
53	67
54	182
55	33
55	60
56	5
57	46
57	182
58	182
59	225
60	228
61	59
62	26
63	204
64	187
65	152
65	163
66	285
67	260
67	274
68	116
69	40
69	140
69	182
70	2
70	46
70	273
71	21
72	7
73	234
74	232
75	139
75	140
76	138
77	46
77	114
77	115
77	127
77	140
77	188
77	247
77	250
77	267
78	32
79	133
80	54
80	58
81	46
82	276
83	25
83	120
83	121
84	25
84	120
84	121
85	201
86	182
87	4
87	42
87	46
87	122
87	125
87	127
87	140
87	181
87	183
87	185
87	188
87	225
87	250
87	253
87	262
87	267
87	271
88	140
89	127
90	127
91	127
92	46
93	20
93	127
93	182
94	10
94	44
94	46
94	127
94	164
94	185
95	216
96	127
97	277
97	278
97	279
97	280
97	281
98	26
99	170
99	171
100	65
100	118
100	167
100	238
100	264
100	284
101	127
102	236
103	143
104	13
104	68
104	127
104	132
104	140
104	141
104	143
104	146
104	150
104	153
104	172
104	174
104	182
104	185
104	188
104	194
104	203
104	209
104	225
104	271
105	46
106	70
106	71
106	72
106	73
106	74
106	75
106	76
106	77
106	78
106	79
106	80
106	81
106	82
106	83
106	84
106	85
106	86
106	87
106	88
106	89
106	90
106	91
106	92
106	93
106	94
106	95
106	96
106	97
106	98
106	99
106	100
106	101
106	102
106	103
106	104
106	105
106	106
106	107
106	108
106	109
106	110
107	185
107	187
108	128
109	225
110	251
111	33
111	59
111	129
111	130
111	142
111	185
111	201
111	226
111	266
112	127
113	28
114	127
114	201
115	158
116	46
116	116
117	201
118	18
118	240
118	248
118	252
119	46
120	205
121	261
122	123
122	127
122	134
122	135
122	150
122	182
122	185
123	276
124	140
124	182
124	192
125	5
126	46
126	258
127	117
128	127
128	140
128	143
128	173
128	182
129	137
130	68
130	209
131	9
131	68
131	140
131	182
131	209
132	32
132	127
132	140
132	165
132	179
132	182
132	185
132	188
133	8
133	161
134	62
135	62
135	123
135	191
135	225
135	246
135	258
136	19
137	60
138	127
139	29
139	46
139	123
139	127
139	155
139	250
140	276
141	20
141	127
141	185
142	127
143	182
144	137
144	145
145	185
145	245
146	62
147	127
148	46
148	187
149	189
150	65
151	156
152	11
152	15
152	16
152	17
152	22
152	46
152	140
152	159
152	168
152	169
152	176
152	182
152	231
153	46
154	127
155	46
155	127
155	182
155	185
155	197
155	199
155	200
155	243
155	265
156	247
157	46
158	148
159	196
160	185
161	29
161	43
161	140
161	174
161	182
161	266
162	33
162	127
162	242
163	229
164	140
164	201
164	271
165	30
165	182
165	267
166	32
166	66
166	127
166	181
166	225
166	251
167	165
167	206
168	140
168	182
168	225
169	57
169	111
169	184
169	218
170	271
171	56
172	14
172	198
172	222
173	162
173	216
173	269
173	272
174	32
175	46
176	46
177	127
178	154
179	127
179	185
180	46
181	53
182	5
183	55
184	1
184	38
184	127
184	147
184	195
184	270
185	127
186	241
187	39
187	41
187	46
187	53
187	123
187	127
187	146
187	160
187	180
187	182
187	185
187	207
187	208
187	210
187	212
187	220
187	223
187	225
187	239
187	260
188	68
188	207
188	209
188	210
188	239
189	126
190	137
190	219
190	221
191	33
191	177
192	134
192	140
192	225
193	182
194	68
194	209
195	23
196	227
197	140
198	33
198	56
198	60
198	63
198	129
198	130
198	157
198	187
198	263
199	127
199	186
200	68
200	209
201	140
201	182
202	175
202	237
203	27
204	64
205	262
205	271
206	203
207	68
207	209
208	46
209	191
210	123
211	182
211	201
212	35
212	259
212	276
213	45
214	32
215	271
216	144
217	166
218	127
219	45
219	46
219	123
219	127
219	140
219	165
219	182
219	185
219	203
219	211
219	223
219	271
220	146
220	185
220	225
221	46
221	136
221	157
221	213
221	225
222	182
222	251
223	59
224	112
224	119
225	37
226	127
226	146
226	149
226	275
