# Supplementary material for: A Novel Network-Based Computational Model for Prediction of Potential LncRNA–Disease Association
Source: Int J Mol Sci. 2019 Mar 28;20(7):1549. doi: 10.3390/ijms20071549 (PMC6480945; doi:10.3390/ijms20071549)
Supplement: Supplementary file 1 [file ijms-20-01549-s001.zip › Manuscriptand Supplementary Materials/dataset-2015(DS2)/disease.xlsx]

## Sheet: Sheet1
1	abdominal aortic aneurysm
2	acute lymphoblastic leukemia
3	acute myeloid leukemia
4	acute myocardial infarction
5	adenocarcinoma
6	adolescent idiopathic scoliosis
7	adrenocortical carcinomas
8	affective disorders
9	aging
10	AIDS
11	alcoholic liver disease
12	Alzheimer's disease
13	amyotrophic lateral sclerosis
14	Angelman syndrome
15	aortic aneurysm
16	atherosclerosis
17	Autism spectrum disorder
18	autoimmune disease
19	barrett's Esophagus
20	basal cell carcinoma
21	B-cell neoplasms
22	Beckwith-Wiedemann syndrome
23	biparental complete hydatidiform moles
24	bipolar disorder
25	bladder cancer
26	blepharophimosis syndrome
27	bone diseases
28	brachydactyly
29	breast cancer
30	Burkitt's lymphomas
31	cancer
32	carcinoma
33	carcinoma of the urinary bladder
34	cardiac hypertrophy
35	cardiomyopathy
36	cardiovascular and renal disease
37	cardiovascular disease
38	Cartilage Hair Hypoplaisia
39	cat eye syndrome
40	cervical cancer
41	choriocarcinoma
42	chronic lymphocytic leukemia
43	chronic myeloid leukemia
44	chronic myeloproliferative disorders
45	chronic nonalcoholic liver disease
46	cleft lip
47	colon cancer
48	colorectal cancer
49	Congenital hyperinsulinism
50	coronary artery disease
51	coronary disease
52	coronary heart disease
53	Crohn's disease
54	decreased myogenesis
55	depression
56	dermatomyositis
57	Diabetes
58	Diabetes mellitus
59	diabetic nephropathy
60	Diffuse cerebral hypomyelination with cerebellar atrophy and hypoplasia of the corpus callosum
61	DiGeorge syndrome
62	dilated cardiomyopathy
63	Down's syndrome
64	drug abuse
65	Duchenne muscular dystrophy
66	ductal carcinoma
67	dyskeratosis congenita
68	embryonal carcinoma
69	endometrial cancer
70	endometriosis
71	enterovirus 71 infection
72	enterovirus 72 infection
73	enterovirus 73 infection
74	enterovirus 74 infection
75	epithelial ovarian cancer
76	esophageal adenocarcinoma
77	Esophageal squamous cell carcinoma
78	esophagus cancer
79	extravillous trophoblast
80	Facioscapulohumeral muscular dystrophy
81	familial and sporadic intracranial aneurysms
82	female cancers
83	fragile X syndrome
84	Fragile X-associated tremor and ataxia syndrome
85	frontotemporal lobar degeneration
86	gallbladder cancer
87	gastric cancer
88	gastrointestinal cancer
89	germ cell tumor
90	gestational choriocarcinoma
91	gestational trophoblastic diseases
92	Glaucoma
93	glioblastoma
94	glioma
95	glucose metabolism disorder
96	growth restriction
97	H. pylori-related diseases
98	HCV
99	Head and neck squamous carcinoma
100	Heart Failure
101	hematopoiesis
102	hematopoietic malignancies
103	hepatic colorectal metastasis
104	hepatocellular carcinoma
105	hereditary cutaneous malignant melanoma
106	Hereditary Hemorrhagic Telangiectasia
107	heroin abuse
108	Hirschsprung's disease
109	Hodgkin's lymphoma
110	Human Dilated Cardiomyopathy
111	Huntington's disease
112	hyperhomocysteinemia
113	Inclusion body myositis
114	infertility
115	Intellectual and developmental disability
116	intracranial aneurysm
117	Intrauterine Growth Restriction
118	ischemia/reperfusion
119	ischemic stroke
120	Kaposi's sarcoma
121	Kawasaki disease
122	kidney cancer
123	Klinefelter's syndrome
124	laryngeal squamous carcinoma
125	Leishmania
126	leukemia
127	lipid metabolism disorder
128	liver cancer
129	liver injury
130	low-grade gliomas
131	lung adenocarcinoma
132	lung cancer
133	lung squamous carcinoma
134	lymphocytic leukemia
135	lymphoma
136	Macular degeneration
137	Major depression
138	Medulloblastoma
139	melanoma
140	membranous nephropathy
141	Meningioma
142	Mullerian aplasia
143	multiple myeloma
144	multiple sclerosis
145	myelodysplastic syndrome
146	myeloma
147	myeloproliferative polycythaemia vera
148	myocardial infarction
149	myopia
150	myotonic dystrophy type 1
151	narcolepsy
152	nasopharyngeal carcinoma
153	neural system tumors syndrome
154	neural tube defects
155	neuroblastoma
156	Neurodevelopmental syndromes associated with the SOX2 locus
157	Neurofibromatosis type 1
158	neuropathic pain
159	Nonalcoholic fatty liver disease
160	nonfunctioning pituitary adenomas
161	non-small cell lung cancer
162	obesity
163	Opitz-Kaveggia syndrome
164	oral squamous carcinoma
165	osteosarcoma
166	ovarian cancer
167	p53-associated pathological states
168	pancreas cancer
169	Pancreatic ductal adenocarcinoma
170	pancreaticobiliary maljunction
171	panic disorder
172	papillary thyroid carcinoma
173	Parkinson's disease
174	parotid cancer
175	periodontitis
176	peripheral artery disease
177	pheochromocytoma
178	photoperiod-sensitive male sterility
179	Pituitary adenoma
180	Plexiform neurofibroma
181	Polycystic Ovary Syndrome
182	polymyositis
183	postmenopausal osteoporosis
184	Prader-Willi syndrome
185	pre-eclampsia
186	Progressive encephalopathy with severe infantile anorexia
187	prostate
188	prostate cancer
189	pseudohypoparathyroidism type Ib
190	psoriasis
191	psychiatric disease
192	renal carcinoma
193	renal cell carcinoma
194	renal clear cell carcinoma
195	renal inflammation
196	rhabdomyosarcoma
197	rheumatoid arthritis
198	Schizophrenia
199	Silver-Russell syndrome
200	skin melanoma
201	small cell lung cancer
202	spinocerebellar ataxia type 7
203	spinocerebellar ataxia type 8
204	Split Hand/Split Foot malformation disorder
205	squamous carcinoma
206	squamous-cell lung carcinomas
207	stomach adenocarcinoma
208	Stroke
209	syndromic developmental defect
210	systemic lupus erythematosus
211	TDP-43-associated pathological states
212	testicular cancer
213	TLS-associated pathological states
214	tongue cancer
215	tongue squamous carcinomas
216	transient neonatal Diabetes mellitus
217	triple-negative breast cancer
218	trophoblastic tumor
219	tumor
220	type 1 Diabetes
221	type 2 Diabetes
222	uterus cancer
223	velocardiofacial syndrome
224	Ventricular septal defects
225	West Syndrome
226	Wilms' tumor
