# Supplementary material for: A Novel Network-Based Computational Model for Prediction of Potential LncRNA–Disease Association
Source: Int J Mol Sci. 2019 Mar 28;20(7):1549. doi: 10.3390/ijms20071549 (PMC6480945; doi:10.3390/ijms20071549)
Supplement: Supplementary file 1 [file ijms-20-01549-s001.zip › Manuscriptand Supplementary Materials/dataset-2015(DS2)/lncRNA.xlsx]

## Sheet: Sheet1
1	116HG
2	1B FGF-AS
3	51A
4	7SK
5	7SL
6	AB074278
7	AC002511.1
8	AC006050.3-003
9	ACTA2-AS1
10	ADAMTS9-AS2
11	AF086415
12	AFAP1-AS1
13	AIR
14	AK023948
15	AK056098
16	AK095147
17	AK294004
18	Alg2
19	Alu
20	anti-NOS2A
21	AP000688.29
22	AP5M1
23	Arid2-IR
24	Asb3
25	ASFMR1
26	ATP6V1G2-DDX39B
27	ATXN8OS
28	BACE1-AS
29	BANCR
30	BC040587
31	BCAR4
32	BCYRN1
33	BDNF-AS1
34	BLACAT1
35	BOK-AS1
36	BPESC1
37	BX118339
38	C15orf2
39	C1QTNF9B-AS1
40	CASC2
41	CBR3-AS1
42	CCAT1
43	CCAT2
44	CCDC26
45	CCND1
46	CDKN2B-AS1
47	CECR3
48	CECR9
49	Chac2
50	CHL1-AS2
51	CHRF
52	CRNDE
53	CTBP1-AS
54	D4Z4
55	DANCR
56	DAOA-AS1
57	DAPK1
58	DBE-T
59	DGCR5
60	DISC2
61	DLEU1
62	DLEU2
63	DLG2AS
64	DLX6-AS1
65	DMPK
66	DNM3OS
67	DQ786243
68	DRAIC
69	DSCAM-AS1
70	ENSG00000135253.9
71	ENSG00000147753.5
72	ENSG00000196096.3
73	ENSG00000197251.3
74	ENSG00000203325.3
75	ENSG00000206129.3
76	ENSG00000215231.3
77	ENSG00000215374.4
78	ENSG00000215808.2
79	ENSG00000226496.1
80	ENSG00000229563.1
81	ENSG00000230133.1
82	ENSG00000230544.1
83	ENSG00000231133.1
84	ENSG00000231185.2
85	ENSG00000232021.2
86	ENSG00000232046.1
87	ENSG00000232956.3
88	ENSG00000233154.1
89	ENSG00000233251.3
90	ENSG00000235285.1
91	ENSG00000237036.3
92	ENSG00000237548.1
93	ENSG00000240453.1
94	ENSG00000241269.1
95	ENSG00000245910.3
96	ENSG00000248176.1
97	ENSG00000249364.1
98	ENSG00000249772.1
99	ENSG00000250195.1
100	ENSG00000250608.1
101	ENSG00000254154.3
102	ENSG00000255471.1
103	ENSG00000256218.1
104	ENSG00000259150.1
105	ENSG00000259334.1
106	ENSG00000259484.1
107	ENSG00000259758.1
108	ENSG00000263753.1
109	ENSG00000264772.1
110	ENSG00000266952.1
111	ENST00000480739
112	ENST00000513542
113	EPB41L4A-AS1
114	ESCCAL-1
115	ESCCAL-5
116	ESRG
117	FADS1
118	Fendrr
119	FGF10-AS1
120	FMR5
121	FMR6
122	GAPLINC
123	GAS5
124	GDNFOS
125	GHET1
126	GNAS-AS1
127	H19
128	HA117
129	HAR1A
130	HAR1B
131	HCP5
132	HEIH
133	HELLPAR
134	HIF1A-AS1
135	HIF1A-AS2
136	HI-LNC25
137	HLA-AS1
138	HNF1A-AS1
139	HOST2
140	HOTAIR
141	HOTTIP
142	HTTAS
143	HULC
144	HYMAI
145	IFNG-AS1
146	IGF2-AS
147	IPW
148	Kcna2-AS
149	KCNQ1DN
150	KCNQ1OT1
151	KRASP1
152	KUCG1
153	LALR
154	LDMAR
155	LINC00032
156	LINC00162
157	LINC00271
158	LINC00299
159	LINC00312
160	Linc00963
161	LINC01133
162	LINC01262
163	LINCMD1
164	linc-POU3F3
165	LincRNA-p21
166	lincRNA-RoR
167	LIPCAR
168	lnc-AL355149.1-1
169	lnc-C22orf32-1
170	lnc-KCTD6-3
171	lnc-LCE5A-1
172	lncRNA-ATB
173	LncRNA-LALR1
174	lncRNA-MVIH
175	lnc-SCA7
176	lnc-ZNF674-1
177	LOC389023
178	Loc554202
179	LOC728228
180	LOC728606
181	LSINCT5
182	MALAT1
183	MALAT2
184	MAP3K14
185	MEG3
186	MESTIT1
187	MIAT
188	MINA
189	MIR100HG
190	MIR155HG
191	MIR17HG
192	miR-21
193	MIR31HG
194	MIR7-3HG
195	MKRN3-AS1
196	MRAK052686
197	MYCNOS
198	NAMA
199	NBAT1
200	NDM29
201	NEAT1
202	NPPA-AS1
203	NPTN-IT1
204	NRON
205	PAN
206	PANDAR
207	PCA3
208	PCAT1
209	PCAT29
210	PCGEM1
211	PCNA-AS1
212	PCNCR1
213	PDZRN3-AS1
214	Pex11b
215	PINC
216	PINK1-AS
217	PISRT1
218	PPP3CB
219	PRINS
220	PRNCR1
221	PSORS1C3
222	PTCSC3
223	PTENpg1
224	PTHLH
225	PVT1
226	REST/CoREST-regulated lncRNAs
227	RMST
228	RNA polymerase III-dependent lncRNAs
229	RNA-a
230	RNase MRP
231	RP1-179N16.3
232	RP4-620F22.3
233	RP5-833A20.1
234	RP5-843L14.1
235	RRP1B
236	RUNXOR
237	SCAANT1
238	Scarb2
239	SCHLAP1
240	Sema3g
241	SLC7A2-IT1A/B
242	SNHG11
243	SNHG16
244	SNHG3
245	SNHG4
246	SNHG5
247	SOX2-OT
248	Sox4
249	Sp5
250	SPRY4-IT1
251	SRA1
252	Srsf9
253	SUMO1P3
254	TARID
255	TC0100223
256	TC0101441
257	TC0101686
258	TCL6
259	TDRG1
260	TERC
261	THRIL
262	TINCR
263	TRAF3IP2-AS1
264	Trpm3
265	T-UCRs
266	TUG1
267	TUSC7
268	TUSC8
269	U1 spliceosomal lncRNA
270	UBE3A-AS1
271	UCA1
272	UCHL1-AS
273	WNT4
274	WRAP53
275	WT1-AS
276	XIST
277	XLOC_000620
278	XLOC_004122
279	XLOC_004562
280	XLOC_005912
281	XLOC_014388
282	Yiya
283	ZFAT-AS1
284	Zim3
285	ZNFX1-AS1
