# Supplementary material for: A Novel Network-Based Computational Model for Prediction of Potential LncRNA–Disease Association
Source: Int J Mol Sci. 2019 Mar 28;20(7):1549. doi: 10.3390/ijms20071549 (PMC6480945; doi:10.3390/ijms20071549)
Supplement: Supplementary file 1 [file ijms-20-01549-s001.zip › Manuscriptand Supplementary Materials/dataset-2017(DS1)/diseasename.xls]

## Sheet: Sheet1
1	AIDS
2	Alzheimer's disease
3	Angelman syndrome
4	B-cell acute lymphoblastic leukemia
5	B-cell lymphoma
6	B-cell neoplasms
7	B-lymphoblastic leukemia
8	Barrett's Esophagus
9	Beckwith-Wiedemann syndrome
10	Burkitt lymphoma
11	Chronic thromboembolic pulmonary hypertension
12	Crohn's disease
13	DiGeorge syndrome
14	Down's syndrome
15	Duchenne muscular dystrophy
16	Ewing sarcoma
17	H.pylori-related diseases
18	HCV
19	HIV
20	Hashimoto's thyroiditis
21	Hirschsprung's disease
22	Hodgkin's lymphoma
23	Huntington's disease
24	Kaposi's sarcoma
25	Kawasaki disease
26	Klinefelter's syndrome
27	Leishmaniasis
28	Loeys-Dietz syndrome
29	MOMO syndrome
30	Marek's disease
31	Mullerian aplasia
32	Opitz-Kaveggia syndrome
33	Parkinson's disease
34	Prader-Willi syndrome
35	Silver-Russell syndrome
36	Sj枚gren syndrome
37	T cell acute lymphoblastic leukemia
38	TDP-43-associated pathological states
39	West syndrome
40	Wilms' tumor
41	abdominal aortic aneurysm
42	acute kidney injury
43	acute leukemia
44	acute lymphoblastic leukemia
45	acute myeloid leukemia
46	acute myocardial infarction
47	acute promyelocytic leukemia
48	adenocarcinoma
49	adolescent idiopathic scoliosis
50	adrenocortical carcinoma
51	affective disorder
52	aging
53	amyotrophic lateral sclerosis
54	ankylosing spondylitis
55	aortic aneurysm
56	aplastic anemia
57	asthenozoospermia
58	asthma
59	astrocytoma
60	atherosclerosis
61	atrial fibrillation
62	atypical teratoid rhabdoid tumor
63	autism spectrum disorder
64	autoimmune disease
65	basal cell carcinoma
66	basal-like breast cancer
67	bipolar disorder
68	bladder cancer
69	bladder transitional cell carcinoma
70	bladder urothelial carcinoma
71	blepharophimosis syndrome
72	bone diseases
73	breast cancer
74	bronchopulmonary dysplasia
75	calcific aortic valve disease
76	cancer
77	cardiac hypertrophy
78	cardiovascular and renal disease
79	cardiovascular disease
80	cartilage hair hypoplaisia
81	cat eye syndrome
82	celiac disease
83	cervical cancer
84	cervical squamous cell cancer
85	cholestatic liver injury
86	choriocarcinoma
87	chronic heart failure
88	chronic kidney disease
89	chronic lymphocytic leukemia
90	chronic myeloid leukemia
91	chronic myeloproliferative disorders
92	cleft lip
93	colon cancer
94	colorectal cancer
95	congenital heart defect
96	congenital hyperinsulinism
97	congenital microtia
98	coronary artery disease
99	coronary heart disease
100	cutaneous squamous cell carcinoma
101	decreased myogenesis
102	depression
103	dermatomyositis
104	diabetes mellitus
105	diabetic cardiomyopathy
106	diabetic kidney disease
107	diabetic nephropathy
108	diabetic neuropathic pain
109	diabetic retinopathy
110	diffuse cerebral hypomyelination
111	diffuse large B-cell lymphoma
112	dilated cardiomyopathy
113	drug abuse
114	ductal carcinoma
115	dyskeratosis congenita
116	embryonal carcinoma
117	endometrial cancer
118	endometrioid endometrial carcinoma
119	endometriosis
120	enterovirus 71 infection
121	epithelial ovarian cancer
122	esophageal adenocarcinoma
123	esophageal cancer
124	esophageal squamous cell carcinoma
125	exfoliation syndrome
126	facioscapulohumeral muscular dystrophy
127	fragile X syndrome
128	fragile X-associated premature ovarian insufficiency
129	fragile X-associated tremor and ataxia syndrome
130	frailty
131	frontotemporal lobar degeneration
132	gallbladder cancer
133	gastric adenocarcinoma
134	gastric cancer
135	gastric cardia adenocarcinoma
136	gastrointestinal cancer
137	gastrointestinal stromal tumor
138	germ cell tumor
139	gestational choriocarcinoma
140	gestational trophoblastic diseases
141	glaucoma
142	glioblastoma
143	glioma
144	growth restriction
145	head and neck cancer
146	head and neck squamous cell carcinoma
147	heart failure
148	hemangioma
149	hematological malignancies
150	hematopoietic malignancies
151	hepatic colorectal metastasis
152	hepatic steatosis
153	hepatitis C virus-associated dilated cardiomyopathy
154	hepatoblastoma
155	hepatocellular carcinoma
156	hereditary cutaneous malignant melanoma
157	hereditary haemorrhagic telangiectasia
158	hydatidiform mole
159	hyperglycaemia
160	hyperhomocysteinemia
161	hypertension
162	hypertrophic cardiomyopathy
163	hypopharyngeal squamous cell carcinoma
164	idiopathic pulmonary fibrosis
165	inclusion body myositis
166	infertility
167	intellectual and developmental disability
168	intervertebral disc degeneration
169	intracranial aneurysm
170	intrahepatic cholangiocarcinoma
171	intrauterine growth restriction
172	ischemic brain injury
173	ischemic heart failure
174	ischemic stroke
175	keloid
176	kidney cancer
177	kidney clear cell sarcoma
178	large B-Cell lymphoma
179	laryngeal squamous cell carcinoma
180	left ventricular hypertrophy
181	leukemia
182	liver cancer
183	liver cirrhosis
184	liver fibrosis
185	liver injury
186	lung adenocarcinoma
187	lung cancer
188	lung cancer brain metastasis
189	lung squamous cell carcinoma
190	lymphocytic leukemia
191	lymphoma
192	macular degeneration
193	major depressive affective disorder
194	malignant digestive cancer
195	malignant hematopoiesis
196	mantle cell lymphoma
197	medulloblastoma
198	melanoma
199	membranous nephropathy
200	meningioma
201	metabolic syndrome
202	multiple myeloma
203	multiple sclerosis
204	myelodysplastic syndrome
205	myeloid leukemia
206	myeloma
207	myeloproliferative polycythaemia vera
208	myocardial hypertrophy
209	myocardial infarction
210	myopia
211	narcolepsy
212	nasopharyngeal carcinoma
213	nephrolithiasis
214	neural system tumors syndrome
215	neural tube defects
216	neuroblastoma
217	neurodegenerative diseases
218	neurodevelopmental syndrome
219	neurofibromatosis
220	neuropathic pain
221	non-Hodgkin's lymphomas
222	non-small cell lung cancer
223	nonalcoholic fatty liver disease
224	obesity
225	oesophageal adenocarcinoma
226	oesophageal squamous cell carcinoma
227	oral squamous cell carcinoma
228	osteoarthritis
229	osteosarcoma
230	ovarian cancer
231	p53-associated pathological states
232	pancreatic cancer
233	pancreatic ductal adenocarcinoma
234	pancreatic neuroendocrine tumor
235	pancreaticobiliary maljunction
236	panic disorder
237	papillary thyroid carcinoma
238	parotid cancer
239	periodontitis
240	peripheral artery disease
241	pheochromocytoma
242	pituitary adenoma
243	plasmacytoma
244	pleural mesothelioma
245	plexiform neurofibroma
246	pneumoconiosis
247	pneumonia
248	polycystic ovary syndrome
249	polymyositis
250	post-traumatic stress disorder
251	postmenopausal osteoporosis
252	pre-eclampsia
253	primary Sj枚gren's syndrome
254	primary immune thrombocytopenia
255	primary myelofibrosis
256	primary open-angle glaucoma
257	progressive encephalopathy with severe infantile anorexia
258	proliferative vitreoretinopathy
259	promyelocytic leukemia
260	prostate cancer
261	pseudohypoparathyroidism type Ib
262	psoriasis
263	psychiatric disease
264	pulmonary adenocarcinoma
265	pulmonary arterial hypertension
266	renal carcinoma
267	renal cell carcinoma
268	renal clear cell carcinoma
269	renal inflammation
270	renal inflammatory disease
271	renal syndrome
272	retinal neurodegeneration
273	retinoblastoma
274	rhabdomyosarcoma
275	rheumatoid arthritis
276	schizophrenia
277	silicosis
278	skin melanoma
279	small cell lung cancer
280	spinocerebellar ataxia
281	split hand/split foot malformation disorder
282	squamous cell carcinoma
283	squamous cell lung carcinoma
284	stomach adenocarcinoma
285	stroke
286	syndromic developmental defect
287	systemic lupus erythematosus
288	systemic sclerosis
289	temple syndrome
290	temporomandibular joint osteoarthritis
291	testicular cancer
292	testicular embryonal carcinoma
293	testicular germ cell tumor
294	thoracoabdominal aorta aneurysm
295	thrombocytopenic purpura
296	thyroid cancer
297	tongue cancer
298	tongue squamous cell carcinoma
299	transient neonatal diabetes mellitus
300	trophoblastic tumor
301	tuberculosis infection
302	type 1 diabetes mellitus
303	type 2 diabetes mellitus
304	ulcerative colitis
305	unveal melanoma
306	urinary bladder
307	urothelial cancer
308	uterine cervix carcinoma
309	uterine leiomyomas
310	uterus cancer
311	uveal melanoma
312	velocardiofacial syndrome
313	ventricular septal defects
314	vulvar squamous cell carcinoma
