# Supplementary material for: A Novel Network-Based Computational Model for Prediction of Potential LncRNA–Disease Association
Source: Int J Mol Sci. 2019 Mar 28;20(7):1549. doi: 10.3390/ijms20071549 (PMC6480945; doi:10.3390/ijms20071549)
Supplement: Supplementary file 1 [file ijms-20-01549-s001.zip › Manuscriptand Supplementary Materials/dataset-2017(DS1)/knowndiseaselncrnainteraction.txt]

1	304
1	311
1	509
1	529
1	592
1	593
2	5
2	92
2	114
2	150
2	286
2	301
2	302
2	395
2	414
2	482
2	671
2	677
2	807
3	126
3	666
3	725
4	739
5	576
6	279
6	314
6	467
6	719
7	93
8	39
9	296
9	335
10	485
10	576
11	530
12	208
13	199
14	529
15	384
15	423
16	252
17	740
17	742
17	743
17	744
17	749
18	528
19	467
19	509
19	529
20	328
21	287
21	297
21	316
21	433
22	576
23	88
23	115
23	199
23	300
23	301
23	302
23	322
23	323
23	475
23	509
23	587
23	719
24	541
25	706
26	739
27	593
28	59
29	355
30	248
30	296
31	296
32	595
33	48
33	74
33	81
33	296
33	314
33	406
33	467
33	472
33	509
33	561
33	663
33	723
33	727
34	1
34	126
34	296
34	331
34	666
35	296
35	478
36	708
37	460
38	467
38	509
39	121
40	296
40	329
40	334
40	737
41	150
42	480
43	314
44	150
44	160
44	503
44	685
44	781
44	782
45	146
45	148
45	314
45	315
45	475
45	721
45	726
45	737
45	763
46	150
46	307
46	335
46	467
46	481
46	482
46	726
47	315
47	509
47	576
48	313
49	167
49	210
50	296
51	202
52	114
52	334
53	467
53	509
53	510
54	774
54	778
54	786
54	788
55	150
55	307
56	704
57	314
58	576
59	95
59	396
59	663
59	746
60	49
60	150
60	296
60	321
60	324
60	644
61	516
61	520
61	694
61	695
62	314
63	202
63	499
64	279
64	755
65	138
65	150
66	271
67	195
67	202
68	11
68	13
68	94
68	110
68	118
68	147
68	150
68	196
68	209
68	279
68	288
68	296
68	298
68	308
68	314
68	359
68	450
68	467
68	474
68	475
68	492
68	509
68	542
68	546
68	550
68	576
68	617
68	655
68	668
68	678
68	682
68	707
68	719
68	726
68	730
68	739
68	753
68	804
69	314
70	719
71	120
71	562
72	194
73	6
73	7
73	29
73	32
73	43
73	54
73	69
73	79
73	84
73	100
73	107
73	109
73	113
73	114
73	140
73	143
73	146
73	147
73	148
73	150
73	171
73	189
73	194
73	201
73	206
73	210
73	214
73	246
73	264
73	279
73	296
73	308
73	310
73	314
73	330
73	332
73	335
73	349
73	351
73	353
73	369
73	371
73	372
73	379
73	391
73	392
73	396
73	405
73	410
73	424
73	449
73	457
73	467
73	475
73	490
73	492
73	501
73	505
73	509
73	512
73	524
73	525
73	542
73	575
73	576
73	582
73	591
73	622
73	623
73	639
73	677
73	678
73	679
73	680
73	681
73	692
73	719
73	720
73	724
73	726
73	739
73	751
73	752
73	754
73	764
73	775
73	785
73	795
73	799
73	802
73	818
74	57
75	296
76	119
76	150
76	157
76	209
76	245
76	279
76	296
76	314
76	337
76	373
76	467
76	475
76	482
76	489
76	506
76	527
76	542
76	546
76	556
76	572
76	573
76	576
76	592
76	687
76	688
76	689
76	690
76	726
76	736
76	739
76	769
77	168
77	191
77	466
77	576
77	592
77	616
77	658
78	91
78	190
78	577
78	684
79	150
79	307
79	526
80	597
81	164
82	791
83	22
83	114
83	147
83	149
83	150
83	212
83	279
83	296
83	314
83	319
83	324
83	348
83	467
83	475
83	486
83	544
83	576
83	648
83	678
83	722
83	760
83	773
84	147
85	475
86	296
86	377
86	494
87	457
88	719
89	20
89	177
89	203
89	283
89	482
89	488
89	509
90	117
90	475
91	296
92	576
93	84
93	146
93	147
93	189
93	261
93	293
93	296
93	314
93	349
93	467
93	475
93	583
93	662
93	719
93	726
93	729
93	731
94	7
94	39
94	46
94	56
94	65
94	67
94	73
94	83
94	94
94	106
94	108
94	113
94	124
94	125
94	133
94	137
94	139
94	145
94	146
94	150
94	172
94	176
94	177
94	178
94	186
94	194
94	208
94	232
94	262
94	272
94	276
94	278
94	279
94	288
94	296
94	314
94	315
94	316
94	320
94	324
94	335
94	346
94	349
94	367
94	373
94	397
94	407
94	412
94	415
94	427
94	430
94	436
94	440
94	449
94	467
94	475
94	507
94	509
94	527
94	542
94	546
94	566
94	576
94	580
94	598
94	626
94	657
94	668
94	670
94	677
94	678
94	707
94	719
94	726
94	754
94	758
94	776
94	794
94	796
94	801
94	816
94	828
95	9
95	10
95	122
95	236
95	296
95	578
96	296
97	467
98	150
98	296
98	463
98	537
99	150
99	155
100	560
101	467
102	115
102	202
103	593
104	150
104	467
104	475
104	561
104	596
105	296
105	467
106	576
107	188
107	230
107	576
108	817
109	467
109	482
110	594
111	314
111	324
111	437
111	460
112	85
112	482
113	475
113	482
114	754
115	705
115	736
116	250
116	296
117	139
117	146
117	254
117	261
117	279
117	314
117	336
117	342
117	349
117	374
117	434
117	467
117	475
117	509
117	605
117	620
117	628
117	632
117	665
117	726
118	467
119	2
119	16
119	150
119	296
119	735
120	17
120	76
120	640
120	645
121	166
121	467
121	475
122	39
122	313
123	114
123	142
123	150
123	296
123	324
123	467
123	576
123	629
123	633
123	726
124	7
124	39
124	94
124	105
124	114
124	119
124	142
124	144
124	147
124	150
124	249
124	271
124	296
124	314
124	348
124	400
124	428
124	440
124	467
124	475
124	484
124	509
124	521
124	546
124	677
124	678
124	704
124	707
124	710
124	719
124	726
124	770
124	821
125	455
126	193
126	197
127	267
127	268
127	269
128	269
129	267
129	268
129	269
130	150
131	509
132	146
132	150
132	177
132	256
132	284
132	296
132	314
132	348
132	349
132	467
132	475
132	485
132	764
133	314
133	509
134	8
134	15
134	25
134	27
134	28
134	41
134	44
134	51
134	55
134	61
134	63
134	66
134	77
134	84
134	94
134	96
134	99
134	105
134	118
134	139
134	146
134	147
134	150
134	174
134	183
134	185
134	189
134	211
134	260
134	261
134	274
134	277
134	278
134	279
134	283
134	285
134	288
134	296
134	308
134	312
134	313
134	314
134	316
134	317
134	319
134	324
134	338
134	339
134	347
134	348
134	349
134	356
134	376
134	381
134	390
134	400
134	454
134	457
134	467
134	468
134	470
134	475
134	484
134	492
134	498
134	507
134	509
134	532
134	536
134	542
134	556
134	566
134	572
134	576
134	590
134	592
134	601
134	602
134	603
134	606
134	634
134	649
134	667
134	673
134	678
134	682
134	696
134	704
134	707
134	719
134	721
134	726
134	734
134	737
134	739
134	745
134	754
134	756
134	767
134	800
135	314
135	428
136	314
137	314
138	296
139	296
140	296
141	150
142	296
142	308
142	314
142	467
142	581
142	636
142	719
142	739
142	762
143	12
143	21
143	31
143	40
143	84
143	114
143	139
143	146
143	148
143	150
143	153
143	177
143	209
143	279
143	296
143	314
143	315
143	316
143	318
143	319
143	324
143	349
143	400
143	401
143	467
143	474
143	475
143	488
143	509
143	550
143	555
143	566
143	604
143	644
143	669
143	678
143	711
143	716
143	719
143	721
143	741
143	812
144	296
145	279
146	257
146	314
146	777
147	425
148	467
149	148
149	576
150	650
151	324
152	467
153	85
154	719
155	33
155	34
155	39
155	45
155	60
155	62
155	75
155	84
155	87
155	94
155	101
155	137
155	144
155	146
155	147
155	149
155	150
155	165
155	173
155	187
155	189
155	192
155	194
155	198
155	209
155	213
155	231
155	237
155	243
155	251
155	266
155	276
155	279
155	290
155	292
155	296
155	305
155	313
155	314
155	316
155	324
155	326
155	327
155	329
155	333
155	335
155	343
155	349
155	351
155	365
155	375
155	389
155	393
155	411
155	426
155	435
155	438
155	441
155	467
155	471
155	475
155	484
155	495
155	501
155	509
155	527
155	542
155	546
155	550
155	556
155	567
155	572
155	576
155	584
155	586
155	607
155	638
155	643
155	663
155	667
155	670
155	671
155	674
155	677
155	678
155	693
155	718
155	719
155	721
155	726
155	728
155	732
155	733
155	736
155	737
155	739
155	748
155	753
155	754
155	759
155	760
155	766
155	768
155	790
155	796
155	803
155	805
155	813
155	820
155	822
155	823
156	150
157	215
157	216
157	217
157	218
157	219
157	220
157	221
157	222
157	223
157	224
157	225
157	226
157	227
157	229
157	258
157	302
157	346
157	361
157	362
157	380
157	387
157	394
157	399
157	402
157	413
157	416
157	417
157	418
157	661
157	667
157	674
157	717
158	296
159	467
160	296
161	150
161	279
162	825
162	827
163	14
164	3
164	819
165	92
166	296
166	509
167	358
168	55
168	181
168	182
168	386
168	487
168	613
168	618
168	619
168	641
169	150
169	156
169	250
170	173
171	509
172	128
173	150
173	314
173	721
174	150
174	314
175	84
176	246
176	279
176	296
176	307
176	308
176	335
176	467
176	475
176	576
177	687
178	314
179	23
179	296
179	314
179	431
179	467
179	509
179	608
179	750
180	4
181	150
181	315
181	509
181	691
182	200
182	296
182	314
182	324
182	464
182	467
182	495
182	500
182	726
182	793
182	805
183	324
184	80
184	279
184	467
184	475
185	311
186	30
186	39
186	146
186	204
186	209
186	279
186	313
186	314
186	345
186	352
186	371
186	403
186	429
186	448
186	458
186	467
186	475
186	482
186	550
186	588
186	609
186	615
186	625
186	637
186	647
186	761
187	35
187	37
187	39
187	42
187	47
187	50
187	68
187	94
187	102
187	104
187	114
187	135
187	139
187	141
187	146
187	147
187	150
187	173
187	175
187	207
187	246
187	260
187	279
187	296
187	314
187	316
187	344
187	360
187	378
187	451
187	459
187	465
187	467
187	475
187	484
187	493
187	511
187	534
187	546
187	552
187	656
187	675
187	677
187	678
187	726
187	760
187	769
187	813
188	467
189	18
189	397
189	576
189	677
189	705
190	203
191	203
191	279
191	489
191	576
191	673
191	691
192	89
193	202
194	296
195	296
195	650
196	279
197	177
197	296
198	94
198	138
198	150
198	161
198	279
198	296
198	314
198	350
198	382
198	461
198	467
198	477
198	589
198	651
198	673
198	678
198	719
198	726
199	739
200	296
200	475
200	762
201	475
202	467
202	475
202	576
202	710
203	311
203	328
203	509
203	592
203	719
204	475
204	672
205	486
205	496
206	203
207	296
208	112
209	78
209	136
209	150
209	482
210	486
211	560
212	36
212	39
212	58
212	64
212	72
212	150
212	239
212	296
212	313
212	314
212	348
212	349
212	359
212	408
212	447
212	467
212	475
212	509
212	599
212	739
212	772
212	789
212	809
213	483
214	150
215	296
216	134
216	138
216	159
216	296
216	298
216	368
216	467
216	475
216	486
216	502
216	505
216	508
216	663
216	668
216	686
217	88
218	677
219	150
220	340
220	341
221	259
222	19
222	39
222	40
222	71
222	94
222	111
222	114
222	130
222	131
222	146
222	147
222	150
222	247
222	260
222	279
222	280
222	281
222	289
222	296
222	307
222	310
222	312
222	314
222	316
222	332
222	364
222	370
222	397
222	420
222	459
222	467
222	475
222	501
222	509
222	542
222	576
222	588
222	621
222	653
222	663
222	678
222	719
222	721
222	726
222	739
222	803
223	497
223	679
224	116
224	296
224	664
225	313
226	235
226	314
226	404
226	405
226	565
226	719
227	147
227	271
227	275
227	294
227	314
227	467
227	509
227	558
227	726
228	169
228	170
228	184
228	279
228	296
228	314
228	475
228	540
228	555
228	563
228	623
228	709
228	728
228	798
228	814
229	7
229	94
229	109
229	113
229	150
229	194
229	260
229	265
229	270
229	296
229	306
229	309
229	313
229	314
229	316
229	324
229	354
229	467
229	475
229	479
229	540
229	665
229	719
229	721
229	726
230	12
230	26
230	82
230	92
230	114
230	147
230	150
230	166
230	177
230	205
230	255
230	277
230	279
230	295
230	296
230	314
230	319
230	369
230	457
230	467
230	491
230	509
230	534
230	538
230	574
230	576
230	600
230	611
230	612
230	614
230	631
230	635
230	642
230	689
230	719
230	726
230	739
230	757
231	542
232	38
232	39
232	84
232	148
232	189
232	279
232	296
232	312
232	313
232	314
232	316
232	324
232	332
232	349
232	356
232	382
232	467
232	475
232	535
232	576
232	630
232	726
232	815
233	39
233	97
233	242
233	296
233	314
233	315
233	316
233	363
233	382
233	383
233	440
233	444
233	467
233	469
233	492
233	579
233	726
233	771
234	475
235	726
236	195
237	53
237	94
237	244
237	282
237	299
237	314
237	453
237	504
237	514
237	515
237	518
237	522
237	569
237	570
237	571
238	114
239	150
239	564
240	150
241	296
242	296
242	314
242	475
243	576
244	279
244	576
245	150
245	154
246	296
246	796
247	610
247	624
248	180
248	233
248	234
248	240
248	419
248	679
248	747
249	593
250	24
251	194
252	163
252	296
252	314
252	439
252	445
252	467
252	678
253	241
253	366
253	421
253	462
253	531
253	701
253	806
253	808
254	708
255	150
255	475
255	737
256	150
257	659
258	467
259	315
259	317
260	84
260	123
260	127
260	144
260	147
260	150
260	162
260	179
260	180
260	194
260	228
260	273
260	279
260	296
260	303
260	314
260	316
260	329
260	388
260	398
260	446
260	452
260	467
260	475
260	482
260	509
260	545
260	546
260	547
260	548
260	549
260	550
260	551
260	553
260	555
260	557
260	566
260	572
260	576
260	655
260	676
260	678
260	683
260	697
260	698
260	699
260	700
260	702
260	703
260	705
260	714
260	719
260	726
260	765
260	780
261	291
262	311
262	568
263	115
263	442
263	473
264	70
265	467
266	314
266	576
267	139
267	177
267	189
267	279
267	296
267	314
267	348
267	388
267	467
267	475
267	542
267	572
267	576
267	585
267	652
267	691
267	713
267	719
267	726
267	792
267	796
267	826
268	103
268	132
268	209
268	385
268	443
268	467
268	505
268	523
268	550
268	678
268	738
268	787
269	90
270	90
271	509
272	467
272	677
273	94
273	475
274	591
275	129
275	238
275	314
275	456
275	533
275	646
275	824
276	115
276	195
276	202
276	301
276	302
276	357
276	482
276	517
276	519
276	712
277	168
278	209
278	550
279	147
279	314
279	467
280	86
280	654
280	783
281	204
282	707
282	726
283	527
284	209
284	550
285	150
285	151
285	152
285	475
286	489
287	422
287	509
288	715
289	476
290	314
291	119
291	704
291	739
292	560
293	475
294	307
295	475
296	150
296	253
296	296
296	432
296	467
296	475
296	571
296	576
297	114
298	316
298	467
298	475
298	512
298	554
298	726
298	779
298	784
299	325
300	296
301	797
302	329
302	513
303	150
303	158
303	279
303	357
303	409
303	475
303	559
303	576
304	98
304	296
305	349
306	726
307	314
307	467
308	319
309	52
310	467
311	467
311	539
311	543
311	810
312	199
313	263
313	627
313	660
313	811
314	467
314	475
