# Supplementary material for: A Novel Network-Based Computational Model for Prediction of Potential LncRNA–Disease Association
Source: Int J Mol Sci. 2019 Mar 28;20(7):1549. doi: 10.3390/ijms20071549 (PMC6480945; doi:10.3390/ijms20071549)
Supplement: Supplementary file 1 [file ijms-20-01549-s001.zip › Manuscriptand Supplementary Materials/finalpredictionresult.xlsx]

## Sheet: Sheet1
1	lung adenocarcinoma	H19
2	ovarian cancer	MEG3
3	hereditary haemorrhagic telangiectasia	H19
4	lung cancer	PVT1
5	hepatocellular carcinoma	BCYRN1
6	hereditary haemorrhagic telangiectasia	MALAT1
7	endometrial cancer	H19
8	glioma	PVT1
9	lung cancer	NEAT1
10	hereditary haemorrhagic telangiectasia	CDKN2B-AS1
11	gastric cancer	AFAP1-AS1
12	hereditary haemorrhagic telangiectasia	MEG3
13	hereditary haemorrhagic telangiectasia	HOTAIR
14	lung adenocarcinoma	CDKN2B-AS1
15	gastric cancer	BCYRN1
16	hepatocellular carcinoma	MIAT
17	breast cancer	HOTTIP
18	renal cell carcinoma	CDKN2B-AS1
19	breast cancer	HULC
20	colorectal cancer	CCAT2
21	esophageal squamous cell carcinoma	PVT1
22	pancreatic cancer	CDKN2B-AS1
23	colorectal cancer	XIST
24	breast cancer	AFAP1-AS1
25	lung cancer	TUG1
26	breast cancer	BANCR
27	gastric cancer	MIAT
28	osteoarthritis	MALAT1
29	cancer	NEAT1
30	endometrial cancer	CDKN2B-AS1
31	glioma	UCA1
32	breast cancer	HNF1A-AS1
33	papillary thyroid carcinoma	H19
34	colorectal cancer	BCYRN1
35	gastric cancer	SOX2-OT
36	breast cancer	MIAT
37	esophageal squamous cell carcinoma	GAS5
38	papillary thyroid carcinoma	MALAT1
39	gastric cancer	PCAT1
40	melanoma	MEG3
41	pancreatic ductal adenocarcinoma	CDKN2B-AS1
42	renal clear cell carcinoma	H19
43	colorectal cancer	HNF1A-AS1
44	hepatocellular carcinoma	DISC2
45	pancreatic ductal adenocarcinoma	MEG3
46	osteoarthritis	CDKN2B-AS1
47	Huntington's disease	H19
48	neuroblastoma	HOTAIR
49	gastric cancer	DRAIC
50	gastric cancer	CRNDE
51	colorectal cancer	MIAT
52	lung adenocarcinoma	PVT1
53	gastric cancer	PCAT29
54	osteosarcoma	GAS5
55	papillary thyroid carcinoma	MEG3
56	oral squamous cell carcinoma	H19
57	gastric cancer	DANCR
58	acute myeloid leukemia	H19
59	osteosarcoma	NEAT1
60	hereditary haemorrhagic telangiectasia	NEAT1
61	papillary thyroid carcinoma	CDKN2B-AS1
62	melanoma	PVT1
63	hereditary haemorrhagic telangiectasia	UCA1
64	Alzheimer's disease	H19
65	colon cancer	CDKN2B-AS1
66	Huntington's disease	MALAT1
67	hereditary haemorrhagic telangiectasia	PVT1
68	hepatocellular carcinoma	HOTAIRM1
69	renal cell carcinoma	NEAT1
70	breast cancer	PCAT29
71	neuroblastoma	CDKN2B-AS1
72	breast cancer	DRAIC
73	hepatocellular carcinoma	HIF1A-AS1
74	kidney cancer	HOTAIR
75	hepatocellular carcinoma	LET
76	hepatocellular carcinoma	CRNDE
77	lung adenocarcinoma	NEAT1
78	gastric cancer	DISC2
79	cancer	TUG1
80	gastric cancer	HOTAIRM1
81	breast cancer	HIF1A-AS1
82	acute myeloid leukemia	MALAT1
83	tongue squamous cell carcinoma	H19
84	Alzheimer's disease	MALAT1
85	hereditary haemorrhagic telangiectasia	GAS5
86	chronic lymphocytic leukemia	H19
87	hepatocellular carcinoma	CASC2
88	osteosarcoma	PVT1
89	esophageal cancer	HOTAIR
90	schizophrenia	MEG3
91	breast cancer	DISC2
92	breast cancer	TUSC7
93	hepatocellular carcinoma	RN7SL1
94	nasopharyngeal carcinoma	PVT1
95	Parkinson's disease	CDKN2B-AS1
96	colorectal cancer	ATB
97	pancreatic cancer	NEAT1
98	Parkinson's disease	MEG3
99	cervical cancer	NEAT1
100	schizophrenia	CDKN2B-AS1
101	breast cancer	CRNDE
102	colorectal cancer	DRAIC
103	thyroid cancer	HOTAIR
104	prostate cancer	XIST
105	Alzheimer's disease	MEG3
106	hepatocellular carcinoma	HOXA11-AS
107	renal clear cell carcinoma	HOTAIR
108	acute myocardial infarction	H19
109	lung cancer	XIST
110	hepatocellular carcinoma	TINCR
111	colorectal cancer	PCAT29
112	gastric cancer	HIF1A-AS1
113	endometrial cancer	PVT1
114	chronic lymphocytic leukemia	MALAT1
115	hepatocellular carcinoma	PICSAR
116	gastric cancer	DLEU1
117	Huntington's disease	CDKN2B-AS1
118	glioma	CCAT2
119	Huntington's disease	HOTAIR
120	type 2 diabetes mellitus	H19
121	pancreatic ductal adenocarcinoma	NEAT1
122	prostate cancer	HULC
123	breast cancer	HOTAIRM1
124	hepatocellular carcinoma	MIR100HG
125	prostate cancer	BCYRN1
126	AIDS	H19
127	glioblastoma	MEG3
128	colorectal cancer	DISC2
129	schizophrenia	H19
130	gastric cancer	RN7SL1
131	colorectal cancer	TUSC7
132	renal clear cell carcinoma	MEG3
133	cardiac hypertrophy	H19
134	nasopharyngeal carcinoma	GAS5
135	polycystic ovary syndrome	H19
136	hereditary haemorrhagic telangiectasia	TUG1
137	rheumatoid arthritis	H19
138	acute myeloid leukemia	CDKN2B-AS1
139	gastric cancer	KCNQ1OT1
140	hepatocellular carcinoma	DLEU1
141	oesophageal squamous cell carcinoma	H19
142	gastric cancer	CCDC26
143	pancreatic cancer	TUG1
144	pancreatic ductal adenocarcinoma	PVT1
145	kidney cancer	CDKN2B-AS1
146	lung adenocarcinoma	UCA1
147	breast cancer	PCAT1
148	prostate cancer	BANCR
149	non-small cell lung cancer	HULC
150	acute lymphoblastic leukemia	H19
151	colon cancer	NEAT1
152	lung cancer	HULC
153	hepatocellular carcinoma	TDRG1
154	lymphoma	H19
155	endometrial cancer	TUG1
156	H.pylori-related diseases	H19
157	liver cancer	CDKN2B-AS1
158	oesophageal squamous cell carcinoma	MALAT1
159	intervertebral disc degeneration	H19
160	non-small cell lung cancer	HNF1A-AS1
161	hepatocellular carcinoma	CCDC26
162	diabetes mellitus	H19
163	tongue squamous cell carcinoma	HOTAIR
164	type 2 diabetes mellitus	MALAT1
165	Alzheimer's disease	HOTAIR
166	lung adenocarcinoma	TUG1
167	breast cancer	LET
168	breast cancer	RN7SL1
169	renal clear cell carcinoma	CDKN2B-AS1
170	melanoma	NEAT1
171	schizophrenia	MALAT1
172	primary Sj枚gren's syndrome	H19
173	pituitary adenoma	MALAT1
174	colon cancer	GAS5
175	gastric adenocarcinoma	MALAT1
176	hepatocellular carcinoma	FENDRR
177	liver cancer	MEG3
178	rheumatoid arthritis	MALAT1
179	type 2 diabetes mellitus	HOTAIR
180	hepatocellular carcinoma	LSINCT5
181	prostate cancer	PANDAR
182	hepatocellular carcinoma	HIF1A-AS2
183	thrombocytopenic purpura	MALAT1
184	testicular germ cell tumor	MALAT1
185	cholestatic liver injury	MALAT1
186	pancreatic neuroendocrine tumor	MALAT1
187	metabolic syndrome	MALAT1
188	neuroblastoma	NEAT1
189	atrial fibrillation	H19
190	cardiovascular and renal disease	H19
191	ventricular septal defects	H19
192	ankylosing spondylitis	H19
193	enterovirus 71 infection	H19
194	prostate cancer	AFAP1-AS1
195	hepatocellular carcinoma	HLA-AS1
196	osteoarthritis	PVT1
197	colon cancer	PVT1
198	hepatocellular carcinoma	DGCR5
199	gastric cancer	PICSAR
200	pancreatic ductal adenocarcinoma	GAS5
201	gastric cancer	91H
202	intrauterine growth restriction	MALAT1
203	frontotemporal lobar degeneration	MALAT1
204	renal syndrome	MALAT1
205	non-small cell lung cancer	LINC-ROR
206	uveal melanoma	H19
207	multiple sclerosis	H19
208	hepatocellular carcinoma	91H
209	hepatocellular carcinoma	MT1DP
210	hepatocellular carcinoma	lncCAMTA1
211	hepatocellular carcinoma	LncRNA-LALR1
212	hepatocellular carcinoma	DILC
213	glioma	XIST
214	gastric cancer	NPTN-IT1
215	gallbladder cancer	NEAT1
216	papillary thyroid carcinoma	PVT1
217	prostate cancer	DRAIC
218	hepatocellular carcinoma	RN7SK
219	prostate cancer	LINC-ROR
220	esophageal cancer	MEG3
221	hepatocellular carcinoma	PRNCR1
222	Hirschsprung's disease	H19
223	lymphoma	CDKN2B-AS1
224	breast cancer	PICSAR
225	glioblastoma	CDKN2B-AS1
226	esophageal squamous cell carcinoma	HULC
227	breast cancer	SNHG1
228	AIDS	MALAT1
229	breast cancer	FENDRR
230	prostate cancer	CCAT1
231	astrocytoma	H19
232	intervertebral disc degeneration	MALAT1
233	bladder transitional cell carcinoma	MALAT1
234	asthenozoospermia	MALAT1
235	atypical teratoid rhabdoid tumor	MALAT1
236	large B-Cell lymphoma	MALAT1
237	gastrointestinal stromal tumor	MALAT1
238	acute leukemia	MALAT1
239	temporomandibular joint osteoarthritis	MALAT1
240	gastrointestinal cancer	MALAT1
241	breast cancer	CASC2
242	lung cancer	LINC-ROR
243	gastric cancer	HLA-AS1
244	cervical cancer	TUG1
245	polycystic ovary syndrome	MALAT1
246	stroke	H19
247	lung squamous cell carcinoma	H19
248	colorectal cancer	HIF1A-AS1
249	gastric cancer	lncRNA-ATB
250	pre-eclampsia	CDKN2B-AS1
251	breast cancer	HOXA11-AS
252	colorectal cancer	CYTOR
253	congenital heart defect	MALAT1
254	liver fibrosis	H19
255	oral squamous cell carcinoma	CDKN2B-AS1
256	osteoarthritis	NEAT1
257	vulvar squamous cell carcinoma	H19
258	colorectal cancer	RN7SL1
259	lung cancer	PANDAR
260	lymphoma	MALAT1
261	cardiac hypertrophy	MALAT1
262	lung cancer	MIAT
263	hepatocellular carcinoma	BACE1-AS
264	glioma	MIAT
265	metabolic syndrome	H19
266	pancreatic neuroendocrine tumor	H19
267	cholestatic liver injury	H19
268	thrombocytopenic purpura	H19
269	testicular germ cell tumor	H19
270	TDP-43-associated pathological states	H19
271	lung cancer	HNF1A-AS1
272	chronic lymphocytic leukemia	HOTAIR
273	hepatocellular carcinoma	TMEVPG1
274	hepatocellular carcinoma	Arid2-IR
275	Angelman syndrome	H19
276	amyotrophic lateral sclerosis	H19
277	gallbladder cancer	PVT1
278	breast cancer	TINCR
279	colorectal cancer	LET
280	multiple myeloma	H19
281	hepatocellular carcinoma	MIR31HG
282	pulmonary arterial hypertension	H19
283	decreased myogenesis	H19
284	congenital microtia	H19
285	hemangioma	H19
286	proliferative vitreoretinopathy	H19
287	uterus cancer	H19
288	endometrioid endometrial carcinoma	H19
289	lung cancer brain metastasis	H19
290	hepatic steatosis	H19
291	hyperglycaemia	H19
292	pre-eclampsia	MEG3
293	hepatocellular carcinoma	DAOA-AS1
294	prostate cancer	SOX2-OT
295	infertility	MALAT1
296	diffuse large B-cell lymphoma	H19
297	neuroblastoma	PVT1
298	drug abuse	MALAT1
299	B-cell neoplasms	H19
300	breast cancer	DLEU1
301	gastric cancer	LOC285194
302	hepatocellular carcinoma	HAR1B
303	gastric cancer	LINC00673
304	hepatocellular carcinoma	FOXCUT
305	nasopharyngeal carcinoma	UCA1
306	hepatocellular carcinoma	MIR17HG
307	colorectal cancer	PTENP1
308	lymphoma	HOTAIR
309	urothelial cancer	H19
310	intrauterine growth restriction	H19
311	frontotemporal lobar degeneration	H19
312	renal syndrome	H19
313	primary Sj枚gren's syndrome	MALAT1
314	atherosclerosis	MALAT1
315	diabetes mellitus	HOTAIR
316	breast cancer	MIR100HG
317	gastric cancer	MIR100HG
318	cancer	CCAT2
319	acute myocardial infarction	HOTAIR
320	gallbladder cancer	GAS5
321	prostate cancer	HNF1A-AS1
322	hepatocellular carcinoma	GHET1
323	hepatocellular carcinoma	FMR6
324	spinocerebellar ataxia	H19
325	gastric adenocarcinoma	H19
326	multiple sclerosis	MALAT1
327	cervical cancer	UCA1
328	gastric cancer	IRAIN
329	laryngeal squamous cell carcinoma	CDKN2B-AS1
330	HIV	H19
331	tongue squamous cell carcinoma	CDKN2B-AS1
332	cardiac hypertrophy	HOTAIR
333	acute lymphoblastic leukemia	MALAT1
334	non-small cell lung cancer	SOX2-OT
335	myocardial infarction	H19
336	H.pylori-related diseases	MALAT1
337	osteoarthritis	TUG1
338	leukemia	H19
339	pancreatic ductal adenocarcinoma	TUG1
340	gastric cancer	MIR17HG
341	nasopharyngeal carcinoma	TUG1
342	hepatocellular carcinoma	NRON
343	bladder transitional cell carcinoma	H19
344	atypical teratoid rhabdoid tumor	H19
345	gastrointestinal stromal tumor	H19
346	large B-Cell lymphoma	H19
347	gastrointestinal cancer	H19
348	temporomandibular joint osteoarthritis	H19
349	asthenozoospermia	H19
350	acute leukemia	H19
351	colorectal cancer	PICSAR
352	head and neck squamous cell carcinoma	H19
353	colorectal cancer	HOXA11-AS
354	gastric cancer	DGCR5
355	Prader-Willi syndrome	MALAT1
356	rheumatoid arthritis	CDKN2B-AS1
357	hepatocellular carcinoma	HMlincRNA717
358	chronic lymphocytic leukemia	MEG3
359	epithelial ovarian cancer	H19
360	breast cancer	NPTN-IT1
361	gastric cancer	SNHG16
362	atherosclerosis	HOTAIR
363	hepatocellular carcinoma	BDNF-AS
364	non-small cell lung cancer	MIAT
365	glioblastoma	PVT1
366	chronic lymphocytic leukemia	CDKN2B-AS1
367	gastric cancer	MDC1-AS1
368	laryngeal squamous cell carcinoma	MEG3
369	glioma	BANCR
370	TDP-43-associated pathological states	HOTAIR
371	breast cancer	TDRG1
372	esophageal squamous cell carcinoma	XIST
373	endometriosis	MALAT1
374	gastric cancer	CBR3-AS1
375	small cell lung cancer	H19
376	hepatocellular carcinoma	IRAIN
377	hepatocellular carcinoma	RUNXOR
378	gastric cancer	FOXCUT
379	gastric cancer	MIR155HG
380	colorectal cancer	MIR31HG
381	oral squamous cell carcinoma	MEG3
382	hepatocellular carcinoma	LOC285194
383	polycystic ovary syndrome	CDKN2B-AS1
384	hepatocellular carcinoma	LINC01133
385	acute lymphoblastic leukemia	HOTAIR
386	colorectal cancer	TDRG1
387	hepatocellular carcinoma	DQ786243
388	breast cancer	HLA-AS1
389	systemic lupus erythematosus	H19
390	intracranial aneurysm	H19
391	breast cancer	WT1-AS
392	intervertebral disc degeneration	CDKN2B-AS1
393	acute myocardial infarction	MEG3
394	hepatocellular carcinoma	BOK-AS1
395	non-small cell lung cancer	ATB
396	cervical squamous cell cancer	MALAT1
397	gastric cancer	SNHG1
398	hepatocellular carcinoma	SNHG16
399	oesophageal squamous cell carcinoma	CDKN2B-AS1
400	hepatocellular carcinoma	ATP6V1G2-DDX39B
401	intervertebral disc degeneration	HOTAIR
402	liver cancer	NEAT1
403	colorectal cancer	MINA
404	hereditary haemorrhagic telangiectasia	SPRY4-IT1
405	hepatocellular carcinoma	LINC01158
406	breast cancer	DGCR5
407	hepatocellular carcinoma	PCGEM1
408	bladder cancer	HULC
409	psychiatric disease	H19
410	neural system tumors syndrome	H19
411	neurofibromatosis	H19
412	primary open-angle glaucoma	H19
413	hereditary cutaneous malignant melanoma	H19
414	frailty	H19
415	abdominal aortic aneurysm	H19
416	peripheral artery disease	H19
417	glaucoma	H19
418	renal carcinoma	MALAT1
419	hepatocellular carcinoma	TARID
420	polycystic ovary syndrome	HOTAIR
421	gastric cancer	CPS1-IT1
422	Hirschsprung's disease	MALAT1
423	diabetic nephropathy	H19
424	lung squamous cell carcinoma	MALAT1
425	colorectal cancer	HIF1A-AS2
426	mantle cell lymphoma	MALAT1
427	head and neck cancer	MALAT1
428	hyperglycaemia	HOTAIR
429	uterus cancer	HOTAIR
430	congenital microtia	HOTAIR
431	pulmonary arterial hypertension	HOTAIR
432	lung cancer brain metastasis	HOTAIR
433	hemangioma	HOTAIR
434	proliferative vitreoretinopathy	HOTAIR
435	hepatic steatosis	HOTAIR
436	decreased myogenesis	HOTAIR
437	endometrioid endometrial carcinoma	HOTAIR
438	myocardial infarction	MALAT1
439	ischemic stroke	MALAT1
440	hepatocellular carcinoma	lincRNA-p21
441	cardiovascular and renal disease	MALAT1
442	ventricular septal defects	MALAT1
443	enterovirus 71 infection	MALAT1
444	atrial fibrillation	MALAT1
445	ankylosing spondylitis	MALAT1
446	hepatocellular carcinoma	EPB41L4A-AS2
447	neuroblastoma	GAS5
448	stroke	MALAT1
449	cardiac hypertrophy	CDKN2B-AS1
450	colorectal cancer	DLEU1
451	hepatocellular carcinoma	BCAR4
452	ischemic stroke	H19
453	gastric cancer	IGF2-AS
454	chronic myeloid leukemia	H19
455	myelodysplastic syndrome	H19
456	hepatocellular carcinoma	LUCAT1
457	diffuse large B-cell lymphoma	MALAT1
458	breast cancer	lncRNA-ATB
459	Chronic thromboembolic pulmonary hypertension	H19
460	Opitz-Kaveggia syndrome	H19
461	diffuse cerebral hypomyelination	H19
462	HCV	H19
463	left ventricular hypertrophy	H19
464	uterine leiomyomas	H19
465	myocardial hypertrophy	H19
466	nephrolithiasis	H19
467	Loeys-Dietz syndrome	H19
468	pseudohypoparathyroidism type Ib	H19
469	temple syndrome	H19
470	systemic sclerosis	H19
471	tuberculosis infection	H19
472	Kawasaki disease	H19
473	transient neonatal diabetes mellitus	H19
474	progressive encephalopathy with severe infantile anorexia	H19
475	cat eye syndrome	H19
476	macular degeneration	H19
477	MOMO syndrome	H19
478	bronchopulmonary dysplasia	H19
479	intellectual and developmental disability	H19
480	ischemic brain injury	H19
481	exfoliation syndrome	H19
482	cartilage hair hypoplaisia	H19
483	pulmonary adenocarcinoma	H19
484	Ewing sarcoma	H19
485	acute kidney injury	H19
486	celiac disease	H19
487	heart failure	H19
488	non-Hodgkin's lymphomas	H19
489	post-traumatic stress disorder	H19
490	hypopharyngeal squamous cell carcinoma	H19
491	West syndrome	H19
492	diabetic neuropathic pain	H19
493	B-lymphoblastic leukemia	H19
494	Kaposi's sarcoma	H19
495	AIDS	HOTAIR
496	colorectal cancer	CCDC26
497	gastric cancer	ZEB2-AS1
498	colorectal cancer	WT1-AS
499	hepatic colorectal metastasis	H19
500	liver cirrhosis	H19
501	glioblastoma	GAS5
502	gastric cancer	BOK-AS1
503	idiopathic pulmonary fibrosis	H19
504	neuropathic pain	H19
505	hypertrophic cardiomyopathy	H19
506	facioscapulohumeral muscular dystrophy	H19
507	pneumonia	H19
508	Duchenne muscular dystrophy	H19
509	blepharophimosis syndrome	H19
510	head and neck squamous cell carcinoma	MALAT1
511	hepatocellular carcinoma	RMST
512	hepatocellular carcinoma	LINC00538
513	osteoarthritis	UCA1
514	ovarian cancer	HULC
515	gastric cancer	Arid2-IR
516	gastric cancer	TMEVPG1
517	multiple myeloma	HOTAIR
518	colorectal cancer	MIR100HG
519	hepatocellular carcinoma	TERC
520	endometriosis	HOTAIR
521	pancreaticobiliary maljunction	MALAT1
522	urinary bladder	MALAT1
523	congenital heart defect	HOTAIR
524	Alzheimer's disease	NEAT1
525	glioma	AFAP1-AS1
526	hematopoietic malignancies	H19
527	breast cancer	HMlincRNA717
528	gastric cancer	NRON
529	acute promyelocytic leukemia	H19
530	bladder cancer	LINC-ROR
531	primary myelofibrosis	H19
532	vulvar squamous cell carcinoma	HOTAIR
533	fragile X-associated tremor and ataxia syndrome	H19
534	fragile X syndrome	H19
535	gastric cancer	DAOA-AS1
536	liver fibrosis	HOTAIR
537	colorectal cancer	LSINCT5
538	primary Sj枚gren's syndrome	CDKN2B-AS1
539	mantle cell lymphoma	CDKN2B-AS1
540	head and neck cancer	CDKN2B-AS1
541	astrocytoma	MALAT1
542	multiple sclerosis	HOTAIR
543	colorectal cancer	FENDRR
544	bladder cancer	HOTTIP
545	congenital heart defect	CDKN2B-AS1
546	breast cancer	PACERR
547	gastric cancer	TCL6
548	intervertebral disc degeneration	MEG3
549	T cell acute lymphoblastic leukemia	H19
550	rhabdomyosarcoma	H19
551	Crohn's disease	H19
552	hepatitis C virus-associated dilated cardiomyopathy	H19
553	Hashimoto's thyroiditis	H19
554	chronic kidney disease	MALAT1
555	bladder urothelial carcinoma	MALAT1
556	hepatoblastoma	MALAT1
557	renal inflammatory disease	H19
558	primary immune thrombocytopenia	H19
559	renal inflammation	H19
560	Sj枚gren syndrome	H19
561	Mullerian aplasia	MALAT1
562	calcific aortic valve disease	MALAT1
563	neural tube defects	MALAT1
564	pheochromocytoma	MALAT1
565	malignant digestive cancer	MALAT1
566	myeloproliferative polycythaemia vera	MALAT1
567	gestational choriocarcinoma	MALAT1
568	germ cell tumor	MALAT1
569	congenital hyperinsulinism	MALAT1
570	trophoblastic tumor	MALAT1
571	adrenocortical carcinoma	MALAT1
572	hydatidiform mole	MALAT1
573	hyperhomocysteinemia	MALAT1
574	growth restriction	MALAT1
575	gestational trophoblastic diseases	MALAT1
576	chronic myeloproliferative disorders	MALAT1
577	gastric cancer	uc.345
578	gastric cancer	NUTF2P3
579	gastric cancer	RP11-567G11.1
580	gastric cancer	AF339813
581	breast cancer	PTENP1
582	pancreaticobiliary maljunction	H19
583	urinary bladder	H19
584	schizophrenia	HOTAIR
585	uveal melanoma	HOTAIR
586	kidney clear cell sarcoma	H19
587	silicosis	H19
588	neurodegenerative diseases	H19
589	split hand/split foot malformation disorder	H19
590	hepatocellular carcinoma	SRA
591	cardiovascular disease	H19
592	adolescent idiopathic scoliosis	H19
593	primary Sj枚gren's syndrome	HOTAIR
594	Parkinson's disease	PVT1
595	glioblastoma	NEAT1
596	renal carcinoma	H19
597	H.pylori-related diseases	CDKN2B-AS1
598	hepatocellular carcinoma	FER1L4
599	bladder cancer	AFAP1-AS1
600	gastric cancer	SCHLAP1
601	periodontitis	H19
602	plexiform neurofibroma	H19
603	coronary heart disease	H19
604	gastric cancer	FMR6
605	gastric cancer	AATBC
606	gastric cancer	BC041488
607	gastric cancer	DBCCR1
608	gastric cancer	lncRNA-n336928
609	gastric cancer	LOC572558
610	gastric cancer	UNMIBC
611	gastric cancer	RP11-359E19.2
612	gastric cancer	AB074278
613	gastric cardia adenocarcinoma	H19
614	hepatocellular carcinoma	LUNAR1
615	hepatocellular carcinoma	DLX6-AS1
616	fragile X-associated premature ovarian insufficiency	H19
617	Down's syndrome	H19
618	cutaneous squamous cell carcinoma	H19
619	narcolepsy	H19
620	testicular embryonal carcinoma	H19
621	diabetic cardiomyopathy	HOTAIR
622	hepatocellular carcinoma	CASC15
623	prostate cancer	DISC2
624	intrahepatic cholangiocarcinoma	H19
625	velocardiofacial syndrome	H19
626	DiGeorge syndrome	H19
627	panic disorder	H19
628	syndromic developmental defect	H19
629	breast cancer	TMEVPG1
630	breast cancer	Arid2-IR
631	basal-like breast cancer	H19
632	gastric cancer	LINC00312
633	meningioma	MALAT1
634	esophageal cancer	NEAT1
635	colorectal cancer	SNHG1
636	ovarian cancer	SPRY4-IT1
637	gastric cancer	BACE1-AS
638	Hodgkin's lymphoma	H19
639	B-cell lymphoma	H19
640	plasmacytoma	H19
641	diabetic kidney disease	H19
642	cleft lip	H19
643	asthma	H19
644	inclusion body myositis	H19
645	type 1 diabetes mellitus	H19
646	breast cancer	CPS1-IT1
647	diabetic retinopathy	MEG3
648	neuroblastoma	UCA1
649	amyotrophic lateral sclerosis	HOTAIR
650	parotid cancer	H19
651	tongue cancer	H19
652	aplastic anemia	H19
653	hepatocellular carcinoma	IFNG-AS1
654	bladder urothelial carcinoma	H19
655	chronic kidney disease	H19
656	hepatoblastoma	H19
657	liver injury	H19
658	intrauterine growth restriction	HOTAIR
659	frontotemporal lobar degeneration	HOTAIR
660	renal syndrome	HOTAIR
661	polycystic ovary syndrome	MEG3
662	breast cancer	DAOA-AS1
663	coronary artery disease	MALAT1
664	Leishmaniasis	H19
665	dermatomyositis	H19
666	polymyositis	H19
667	nonalcoholic fatty liver disease	H19
668	B-cell neoplasms	CDKN2B-AS1
669	lymphocytic leukemia	H19
670	myeloma	H19
671	hepatocellular carcinoma	CHRF
672	gastric cancer	BCAR4
673	esophageal squamous cell carcinoma	HNF1A-AS1
674	myopia	H19
675	prostate cancer	CRNDE
676	hepatocellular carcinoma	Abhd11os
677	bladder cancer	BCYRN1
678	B-cell acute lymphoblastic leukemia	H19
679	membranous nephropathy	H19
680	Klinefelter's syndrome	H19
681	retinal neurodegeneration	H19
682	squamous cell lung carcinoma	H19
683	gastric cancer	WRAP53
684	chronic heart failure	H19
685	head and neck cancer	H19
686	mantle cell lymphoma	H19
687	psoriasis	H19
688	myeloid leukemia	H19
689	H.pylori-related diseases	HOTAIR
690	cervical squamous cell cancer	HOTAIR
691	endometrioid endometrial carcinoma	MEG3
692	congenital microtia	MEG3
693	hemangioma	MEG3
694	pulmonary arterial hypertension	MEG3
695	decreased myogenesis	MEG3
696	uterus cancer	MEG3
697	proliferative vitreoretinopathy	MEG3
698	hyperglycaemia	MEG3
699	lung cancer brain metastasis	MEG3
700	hepatic steatosis	MEG3
701	hepatocellular carcinoma	RSU1P2
702	hepatocellular carcinoma	TUSC8
703	hepatocellular carcinoma	EBIC
704	hepatocellular carcinoma	PAX8-AS1
705	hepatocellular carcinoma	lnc-CC3
706	hepatocellular carcinoma	AC024560.2
707	breast cancer	MINA
708	diabetic retinopathy	H19
709	pre-eclampsia	NEAT1
710	thoracoabdominal aorta aneurysm	H19
711	Barrett's Esophagus	H19
712	liver cancer	PVT1
713	major depressive affective disorder	H19
714	affective disorder	H19
715	colorectal cancer	RN7SK
716	lung squamous cell carcinoma	HOTAIR
717	unveal melanoma	H19
718	hepatocellular carcinoma	BC032469
719	oesophageal adenocarcinoma	H19
720	adenocarcinoma	H19
721	gastric cancer	ESCCAL-5
722	gastric cancer	NONHSAT104436
723	gastric cancer	lincRNA-uc003opf.1
724	gastric cancer	uc002yug.2
725	ovarian cancer	MIAT
726	ischemic heart failure	H19
727	lung adenocarcinoma	CCAT2
728	cardiac hypertrophy	NEAT1
729	ductal carcinoma	H19
730	uterine cervix carcinoma	H19
731	lung cancer	DRAIC
732	hepatocellular carcinoma	GAPLINC
733	hepatocellular carcinoma	NCRUPAR
734	hepatoblastoma	HOTAIR
735	bladder urothelial carcinoma	HOTAIR
736	chronic kidney disease	HOTAIR
737	renal cell carcinoma	CCAT2
738	esophageal squamous cell carcinoma	HOTTIP
739	drug abuse	H19
740	retinoblastoma	H19
741	lung cancer	TUSC7
742	hepatocellular carcinoma	HAR1A
743	autism spectrum disorder	H19
744	gastric cancer	EPB41L4A-AS2
745	colorectal cancer	DGCR5
746	gastric cancer	AC012065.7
747	papillary thyroid carcinoma	NEAT1
748	hepatocellular carcinoma	LEF1-AS1
749	colorectal cancer	HLA-AS1
750	gastric cancer	DQ786243
751	bone diseases	H19
752	postmenopausal osteoporosis	H19
753	breast cancer	IGF2-AS
754	breast cancer	FMR6
755	gastric cancer	BDNF-AS
756	rheumatoid arthritis	MEG3
757	autoimmune disease	H19
758	stroke	HOTAIR
759	head and neck cancer	PVT1
760	mantle cell lymphoma	PVT1
761	hepatocellular carcinoma	LOC100130476
762	breast cancer	BACE1-AS
763	neurodevelopmental syndrome	H19
764	cervical squamous cell cancer	H19
765	hepatocellular carcinoma	HIT
766	schizophrenia	PVT1
767	keloid	H19
768	hereditary haemorrhagic telangiectasia	HOTTIP
769	gastric cancer	ZNRD1-AS1
770	p53-associated pathological states	H19
771	non-small cell lung cancer	DANCR
772	hereditary haemorrhagic telangiectasia	HULC
773	lung cancer	ATB
774	hereditary haemorrhagic telangiectasia	CCAT1
775	gastric cancer	MVIH
776	systemic lupus erythematosus	MALAT1
777	lung cancer	DANCR
778	Prader-Willi syndrome	HOTAIR
779	gastric cancer	RUNXOR
780	osteosarcoma	CCAT2
781	colorectal cancer	LINC01158
782	leukemia	MALAT1
783	hereditary haemorrhagic telangiectasia	CCAT2
784	hepatocellular carcinoma	LOC554202
785	hepatocellular carcinoma	RP11-445H22.4
786	basal cell carcinoma	H19
787	HIV	HOTAIR
788	myelodysplastic syndrome	MALAT1
789	chronic myeloid leukemia	MALAT1
790	AIDS	CDKN2B-AS1
791	hypertension	H19
792	obesity	MALAT1
793	choriocarcinoma	MALAT1
794	hepatocellular carcinoma	SUMO1P3
795	hepatocellular carcinoma	BLACAT1
796	pleural mesothelioma	MALAT1
797	congenital heart defect	MEG3
798	gastric cancer	LINC01133
799	bladder cancer	MIAT
800	testicular cancer	H19
801	Burkitt lymphoma	H19
802	pancreatic cancer	CCAT2
803	spinocerebellar ataxia	MALAT1
804	gastric cardia adenocarcinoma	MALAT1
805	breast cancer	FOXCUT
806	aging	H19
807	breast cancer	NRON
808	bladder cancer	HNF1A-AS1
809	colorectal cancer	PCNA-AS1
810	gastric cancer	ATP6V1G2-DDX39B
811	breast cancer	RN7SK
812	primary Sj枚gren's syndrome	MEG3
813	hepatocellular carcinoma	NBAT1
814	cardiovascular and renal disease	CDKN2B-AS1
815	atrial fibrillation	CDKN2B-AS1
816	ankylosing spondylitis	CDKN2B-AS1
817	ventricular septal defects	CDKN2B-AS1
818	enterovirus 71 infection	CDKN2B-AS1
819	Prader-Willi syndrome	CDKN2B-AS1
820	glioma	PANDAR
821	gastric cancer	TARID
822	coronary artery disease	HOTAIR
823	gallbladder cancer	UCA1
824	cardiac hypertrophy	MEG3
825	hepatocellular carcinoma	SCHLAP1
826	Huntington's disease	MIAT
827	leukemia	HOTAIR
828	prostate cancer	CASC2
829	aortic aneurysm	H19
830	liver fibrosis	CDKN2B-AS1
831	breast cancer	LINC01133
832	breast cancer	SNHG16
833	infertility	HOTAIR
834	hepatocellular carcinoma	HOXA-AS2
835	renal clear cell carcinoma	NEAT1
836	colorectal cancer	CPS1-IT1
837	dyskeratosis congenita	H19
838	breast cancer	GCASPC
839	breast cancer	FAM30A
840	breast cancer	PRNCR1
841	breast cancer	BDNF-AS
842	hepatocellular carcinoma	TCL6
843	hepatocellular carcinoma	LINC00963
844	hypertension	MALAT1
845	gastric cancer	HAGLR
846	hepatocellular carcinoma	AGAP2-AS1
847	abdominal aortic aneurysm	HOTAIR
848	hereditary cutaneous malignant melanoma	HOTAIR
849	neurofibromatosis	HOTAIR
850	primary open-angle glaucoma	HOTAIR
851	glaucoma	HOTAIR
852	frailty	HOTAIR
853	neural system tumors syndrome	HOTAIR
854	peripheral artery disease	HOTAIR
855	neuroblastoma	TUG1
856	gastric cancer	LINC00538
857	acute myeloid leukemia	PVT1
858	B-cell lymphoma	MALAT1
859	plasmacytoma	MALAT1
860	cleft lip	MALAT1
861	asthma	MALAT1
862	diabetic kidney disease	MALAT1
863	Hodgkin's lymphoma	MALAT1
864	cancer	BCYRN1
865	hepatocellular carcinoma	SNHG5
866	bladder cancer	CCAT1
867	dilated cardiomyopathy	H19
868	hepatocellular carcinoma	ESRG
869	promyelocytic leukemia	H19
870	glioma	HNF1A-AS1
871	lung cancer	HIF1A-AS1
872	gastric cancer	LOC100130476
873	hepatocellular carcinoma	DSCAM-AS1
874	gastric cancer	CASC9
875	colorectal cancer	IGF2-AS
876	oesophageal squamous cell carcinoma	MEG3
877	ankylosing spondylitis	HOTAIR
878	atrial fibrillation	HOTAIR
879	cardiovascular and renal disease	HOTAIR
880	enterovirus 71 infection	HOTAIR
881	ventricular septal defects	HOTAIR
882	retinoblastoma	MALAT1
883	bipolar disorder	H19
884	Hirschsprung's disease	HOTAIR
885	atherosclerosis	MEG3
886	hepatocellular carcinoma	AK033210
887	hepatocellular carcinoma	EWSAT1
888	hepatocellular carcinoma	FAS-AS1
889	hepatocellular carcinoma	TSIX
890	hepatocellular carcinoma	uc.48+
891	hepatocellular carcinoma	lnc13
892	hepatocellular carcinoma	lncRNA-CD244
893	hepatocellular carcinoma	AK124939
894	hepatocellular carcinoma	CECR3
895	hepatocellular carcinoma	AK023096
896	hepatocellular carcinoma	THRIL
897	hepatocellular carcinoma	LINC00299
898	hepatocellular carcinoma	LINC00237
899	hepatocellular carcinoma	PAN
900	hepatocellular carcinoma	HYMAI
901	hepatocellular carcinoma	NR_001284
902	hepatocellular carcinoma	Alu lncRNAs
903	hepatocellular carcinoma	RNA-a
904	hepatocellular carcinoma	RNA polymerase III-dependent lncRNAs
905	hepatocellular carcinoma	BALR-6
906	hepatocellular carcinoma	SLC7A2-IT1A/B
907	hepatocellular carcinoma	GNAS-AS1
908	hepatocellular carcinoma	LIPCAR
909	hepatocellular carcinoma	MIF-AS1
910	hepatocellular carcinoma	RNase MRP
911	hepatocellular carcinoma	BC088254
912	hepatocellular carcinoma	C2dat1
913	hepatocellular carcinoma	NRIR
914	hepatocellular carcinoma	LOXL1-AS1
915	hepatocellular carcinoma	BX118339
916	hepatocellular carcinoma	AC068718.1
917	hepatocellular carcinoma	MGAT3-AS1
918	hepatocellular carcinoma	MEG8
919	hepatocellular carcinoma	AB209630
920	hepatocellular carcinoma	AK056155
921	hepatocellular carcinoma	2900055J20Rik
922	breast cancer	RUNXOR
923	non-small cell lung cancer	PCAT29
924	gastric cancer	IFNG-AS1
925	hepatocellular carcinoma	PACERR
926	bladder transitional cell carcinoma	CDKN2B-AS1
927	acute leukemia	CDKN2B-AS1
928	large B-Cell lymphoma	CDKN2B-AS1
929	gastrointestinal stromal tumor	CDKN2B-AS1
930	atypical teratoid rhabdoid tumor	CDKN2B-AS1
931	gastrointestinal cancer	CDKN2B-AS1
932	temporomandibular joint osteoarthritis	CDKN2B-AS1
933	asthenozoospermia	CDKN2B-AS1
934	gastric cancer	AGAP2-AS1
935	acute lymphoblastic leukemia	MEG3
936	hepatocellular carcinoma	LINC00673
937	testicular germ cell tumor	CDKN2B-AS1
938	thrombocytopenic purpura	CDKN2B-AS1
939	pancreatic neuroendocrine tumor	CDKN2B-AS1
940	metabolic syndrome	CDKN2B-AS1
941	cholestatic liver injury	CDKN2B-AS1
942	pleural mesothelioma	H19
943	prostate cancer	HOTAIRM1
944	dilated cardiomyopathy	MALAT1
945	breast cancer	MIR17HG
946	gastric cancer	CASC15
947	non-small cell lung cancer	DRAIC
948	acute promyelocytic leukemia	MALAT1
949	schizophrenia	NEAT1
950	endometrial cancer	CCAT2
951	hepatocellular carcinoma	RGMB-AS1
952	gastric cancer	CHRF
953	Wilms' tumor	MALAT1
954	gastric cancer	RMST
955	epithelial ovarian cancer	HOTAIR
956	colorectal cancer	Arid2-IR
957	colorectal cancer	TMEVPG1
958	hepatocellular carcinoma	LINC00261
959	colorectal cancer	CBR3-AS1
960	breast cancer	ATP6V1G2-DDX39B
961	breast cancer	DLX6-AS1
962	colorectal cancer	FOXCUT
963	hypertension	HOTAIR
964	nasopharyngeal carcinoma	CCAT2
965	ischemic heart failure	MALAT1
966	neural system tumors syndrome	MALAT1
967	neurofibromatosis	MALAT1
968	hereditary cutaneous malignant melanoma	MALAT1
969	peripheral artery disease	MALAT1
970	primary open-angle glaucoma	MALAT1
971	frailty	MALAT1
972	glaucoma	MALAT1
973	abdominal aortic aneurysm	MALAT1
974	ulcerative colitis	MALAT1
975	Marek's disease	MALAT1
976	Silver-Russell syndrome	MALAT1
977	breast cancer	lnc-MBL2-4:3
978	breast cancer	lnc-STXBP5-1
979	breast cancer	PCBP2-OT1
980	lung cancer	PCAT29
981	esophageal squamous cell carcinoma	LINC-ROR
982	gallbladder cancer	TUG1
983	Hirschsprung's disease	CDKN2B-AS1
984	neurodevelopmental syndrome	MALAT1
985	breast cancer	LINC00673
986	hereditary haemorrhagic telangiectasia	MIAT
987	hereditary haemorrhagic telangiectasia	XIST
988	hematological malignancies	H19
989	gastric cancer	SNHG12
990	diabetic cardiomyopathy	MEG3
991	depression	H19
992	ovarian cancer	LINC-ROR
993	diffuse large B-cell lymphoma	CDKN2B-AS1
994	hepatocellular carcinoma	KCNQ1DN
995	breast cancer	DQ786243
996	myocardial infarction	HOTAIR
997	acute promyelocytic leukemia	HOTAIR
998	hepatocellular carcinoma	MDC1-AS1
999	hepatocellular carcinoma	LINC01616
1000	hepatocellular carcinoma	n336934
1001	hepatocellular carcinoma	LINC01080
1002	hepatocellular carcinoma	GDNF-AS1
1003	hepatocellular carcinoma	51A
1004	gastric cancer	UPAT
1005	gastric cancer	RBM5-AS1/LUST
1006	gastric cancer	SNAR
1007	gastric cancer	UHRF1
1008	gastric cancer	GSEC
1009	urothelial cancer	MEG3
1010	gastric cancer	PCGEM1
1011	kidney cancer	NEAT1
1012	breast cancer	GHET1
1013	colorectal cancer	MIR17HG
1014	gastric cancer	LINC00963
1015	MOMO syndrome	MALAT1
1016	Opitz-Kaveggia syndrome	MALAT1
1017	HCV	MALAT1
1018	Chronic thromboembolic pulmonary hypertension	MALAT1
1019	Ewing sarcoma	MALAT1
1020	acute kidney injury	MALAT1
1021	Kawasaki disease	MALAT1
1022	uterine leiomyomas	MALAT1
1023	systemic sclerosis	MALAT1
1024	diffuse cerebral hypomyelination	MALAT1
1025	cat eye syndrome	MALAT1
1026	exfoliation syndrome	MALAT1
1027	bronchopulmonary dysplasia	MALAT1
1028	transient neonatal diabetes mellitus	MALAT1
1029	ischemic brain injury	MALAT1
1030	temple syndrome	MALAT1
1031	pulmonary adenocarcinoma	MALAT1
1032	post-traumatic stress disorder	MALAT1
1033	intellectual and developmental disability	MALAT1
1034	myocardial hypertrophy	MALAT1
1035	macular degeneration	MALAT1
1036	tuberculosis infection	MALAT1
1037	nephrolithiasis	MALAT1
1038	progressive encephalopathy with severe infantile anorexia	MALAT1
1039	non-Hodgkin's lymphomas	MALAT1
1040	heart failure	MALAT1
1041	pseudohypoparathyroidism type Ib	MALAT1
1042	cartilage hair hypoplaisia	MALAT1
1043	celiac disease	MALAT1
1044	West syndrome	MALAT1
1045	diabetic neuropathic pain	MALAT1
1046	hypopharyngeal squamous cell carcinoma	MALAT1
1047	Loeys-Dietz syndrome	MALAT1
1048	left ventricular hypertrophy	MALAT1
1049	Kaposi's sarcoma	MALAT1
1050	B-lymphoblastic leukemia	MALAT1
1051	ovarian cancer	CCAT1
1052	breast cancer	CASC15
1053	lung squamous cell carcinoma	CDKN2B-AS1
1054	breast cancer	RGMB-AS1
1055	diabetic nephropathy	MALAT1
1056	breast cancer	MINCR
1057	pleural mesothelioma	CDKN2B-AS1
1058	esophageal cancer	GAS5
1059	primary myelofibrosis	MALAT1
1060	breast cancer	FOXC2-AS1
1061	breast cancer	FGFR3-AS1
1062	breast cancer	HIF-2伪
1063	breast cancer	HIF2PUT
1064	breast cancer	MFI2
1065	breast cancer	LINC00161
1066	hepatocellular carcinoma	KRAS1P
1067	hepatocellular carcinoma	EPB41L4A-AS1
1068	hepatocellular carcinoma	PTENpg1
1069	hepatocellular carcinoma	TC0100223
1070	hepatocellular carcinoma	TC0101686
1071	hepatocellular carcinoma	CDKN2B-AS4
1072	hepatocellular carcinoma	NBR2
1073	prostate cancer	LET
1074	breast cancer	LOC285194
1075	pleural mesothelioma	HOTAIR
1076	gastric cancer	CASC11
1077	gastric cancer	SNHG20
1078	gastric cancer	FTX
1079	breast cancer	SNHG12
1080	uveal melanoma	MEG3
1081	gastric cancer	AB073614
1082	colorectal cancer	DAOA-AS1
1083	myocardial infarction	MEG3
1084	hepatocellular carcinoma	MINCR
1085	gastric cancer	TERC
1086	esophageal adenocarcinoma	H19
1087	prostate cancer	TUSC7
1088	colorectal cancer	WRAP53
1089	renal clear cell carcinoma	PVT1
1090	hepatocellular carcinoma	NR_026689
1091	renal clear cell carcinoma	GAS5
1092	gastric cancer	LUNAR1
1093	squamous cell carcinoma	H19
1094	gastric cancer	SRA
1095	H.pylori-related diseases	MEG3
1096	psychiatric disease	MALAT1
1097	pancreatic neuroendocrine tumor	HOTAIR
1098	thrombocytopenic purpura	HOTAIR
1099	testicular germ cell tumor	HOTAIR
1100	cholestatic liver injury	HOTAIR
1101	metabolic syndrome	HOTAIR
1102	uveal melanoma	CDKN2B-AS1
1103	esophageal squamous cell carcinoma	MIAT
1104	hepatocellular carcinoma	TC0101441
1105	glioma	SOX2-OT
1106	Angelman syndrome	MALAT1
1107	hepatocellular carcinoma	CASC9
1108	head and neck squamous cell carcinoma	CDKN2B-AS1
1109	hereditary haemorrhagic telangiectasia	BCYRN1
1110	hepatocellular carcinoma	linc-223
1111	acute myeloid leukemia	NEAT1
1112	Alzheimer's disease	PVT1
1113	hereditary haemorrhagic telangiectasia	LINC-ROR
1114	gastric cancer	DLX6-AS1
1115	gastric cancer	lincRNA-p21
1116	malignant hematopoiesis	MALAT1
1117	hepatocellular carcinoma	TP73-AS1
1118	cancer	HULC
1119	diabetic nephropathy	HOTAIR
1120	B-cell lymphoma	HOTAIR
1121	plasmacytoma	HOTAIR
1122	diabetic kidney disease	HOTAIR
1123	asthma	HOTAIR
1124	cleft lip	HOTAIR
1125	Hodgkin's lymphoma	HOTAIR
1126	hepatocellular carcinoma	AK000053
1127	hepatocellular carcinoma	AK021595
1128	hepatocellular carcinoma	AF085995
1129	hepatocellular carcinoma	Lnc_bc060912
1130	hepatocellular carcinoma	MIR4435-2HG
1131	hepatocellular carcinoma	LOC728228
1132	hepatocellular carcinoma	BC020384
1133	hepatocellular carcinoma	NEXN-AS1
1134	hepatocellular carcinoma	PCAT6
1135	hepatocellular carcinoma	CASC8
1136	hepatocellular carcinoma	CAR10
1137	hepatocellular carcinoma	BC030759
1138	hepatocellular carcinoma	SNHG7
1139	hepatocellular carcinoma	CR615992
1140	hepatocellular carcinoma	AK022024
1141	hepatocellular carcinoma	LCAL1
1142	hepatocellular carcinoma	SGO1-AS1
1143	hepatocellular carcinoma	LINC00635
1144	hepatocellular carcinoma	LINC00313
1145	hepatocellular carcinoma	DQ786227
1146	hepatocellular carcinoma	AK124307
1147	hepatocellular carcinoma	AF118081
1148	Duchenne muscular dystrophy	MALAT1
1149	idiopathic pulmonary fibrosis	MALAT1
1150	neuropathic pain	MALAT1
1151	facioscapulohumeral muscular dystrophy	MALAT1
1152	blepharophimosis syndrome	MALAT1
1153	pneumonia	MALAT1
1154	hypertrophic cardiomyopathy	MALAT1
1155	astrocytoma	HOTAIR
1156	embryonal carcinoma	MALAT1
1157	colorectal cancer	SNHG15
1158	papillary thyroid carcinoma	GAS5
1159	autoimmune disease	MALAT1
1160	pituitary adenoma	CDKN2B-AS1
1161	B-cell neoplasms	MEG3
1162	hepatocellular carcinoma	HAGLR
1163	cancer	BANCR
1164	prostate cancer	CYTOR
1165	hepatocellular carcinoma	LINC01089
1166	endometriosis	MEG3
1167	hereditary haemorrhagic telangiectasia	BANCR
1168	hepatocellular carcinoma	AC007403.1
1169	hepatocellular carcinoma	RP11-397D12.4
1170	hepatocellular carcinoma	C6orf176-TV1
1171	hepatocellular carcinoma	ERICH1-AS1
1172	hepatocellular carcinoma	GAS5-AS1
1173	hepatocellular carcinoma	GAS6-AS1
1174	hepatocellular carcinoma	GHSROS
1175	hepatocellular carcinoma	BC087858
1176	hepatocellular carcinoma	SBF2-AS1
1177	hepatocellular carcinoma	AK126698
1178	hepatocellular carcinoma	LINC00342
1179	hepatocellular carcinoma	LINC00473
1180	hepatocellular carcinoma	LINC01852
1181	hepatocellular carcinoma	C6orf176-TV2
1182	gastric cancer	TC0101441
1183	hepatitis C virus-associated dilated cardiomyopathy	MALAT1
1184	rhabdomyosarcoma	MALAT1
1185	breast cancer	PCGEM1
1186	stomach adenocarcinoma	H19
1187	skin melanoma	H19
1188	T cell acute lymphoblastic leukemia	MALAT1
1189	oral squamous cell carcinoma	PVT1
1190	Crohn's disease	MALAT1
1191	Hashimoto's thyroiditis	MALAT1
1192	colorectal cancer	FMR6
1193	gastric cancer	Abhd11os
1194	hematopoietic malignancies	MALAT1
1195	cancer	SPRY4-IT1
1196	Sj枚gren syndrome	MALAT1
1197	renal inflammatory disease	MALAT1
1198	renal inflammation	MALAT1
1199	primary immune thrombocytopenia	MALAT1
1200	kidney clear cell sarcoma	MALAT1
1201	split hand/split foot malformation disorder	MALAT1
1202	ovarian cancer	AFAP1-AS1
1203	ovarian cancer	HOTTIP
1204	mantle cell lymphoma	HOTAIR
1205	head and neck cancer	HOTAIR
1206	silicosis	MALAT1
1207	gastric cancer	TP73-AS1
1208	neurodegenerative diseases	MALAT1
1209	Down's syndrome	MALAT1
1210	Prader-Willi syndrome	MEG3
1211	pancreaticobiliary maljunction	HOTAIR
1212	urinary bladder	HOTAIR
1213	lung cancer	KCNQ1OT1
1214	astrocytoma	CDKN2B-AS1
1215	liver cirrhosis	MALAT1
1216	hepatic colorectal metastasis	MALAT1
1217	hepatocellular carcinoma	uc002yug.2
1218	hepatocellular carcinoma	ESCCAL-5
1219	hepatocellular carcinoma	lincRNA-uc003opf.1
1220	hepatocellular carcinoma	NONHSAT104436
1221	osteosarcoma	AFAP1-AS1
1222	Huntington's disease	PVT1
1223	breast cancer	WRAP53
1224	non-small cell lung cancer	DISC2
1225	esophageal squamous cell carcinoma	CCAT1
1226	gastric cancer	LUCAT1
1227	papillary thyroid carcinoma	UCA1
1228	lung adenocarcinoma	XIST
1229	breast cancer	lncRNA-MVIH
1230	autoimmune disease	CDKN2B-AS1
1231	thyroid cancer	GAS5
1232	gastric cancer	lncRNA-MVIH
1233	colorectal cancer	BOK-AS1
1234	intracranial aneurysm	MALAT1
1235	bladder cancer	ATB
1236	hereditary haemorrhagic telangiectasia	AFAP1-AS1
1237	hepatocellular carcinoma	LINC00312
1238	ovarian cancer	SOX2-OT
1239	osteosarcoma	CCAT1
1240	breast cancer	FER1L4
1241	B-cell neoplasms	PVT1
1242	gastric cancer	RCCRT1
1243	gastric cancer	SARCC
1244	gastric cancer	lncARSR
1245	gastric cancer	TRIM52-AS1
1246	gastric cancer	uc009yby.1
1247	hepatocellular carcinoma	BX649059
1248	hepatocellular carcinoma	uc.388
1249	hepatocellular carcinoma	ENST00000425785
1250	hepatocellular carcinoma	CR749831
1251	hepatocellular carcinoma	CTD903
1252	hepatocellular carcinoma	lncRNA-HIF2PUT
1253	hepatocellular carcinoma	BC040303
1254	hepatocellular carcinoma	AK021444
1255	hepatocellular carcinoma	ucoo2kmd.1
1256	hepatocellular carcinoma	LINC00460
1257	hepatocellular carcinoma	SLC25A25-AS1
1258	hepatocellular carcinoma	lncRNA-422
1259	hepatocellular carcinoma	LINC01617
1260	hepatocellular carcinoma	FEZF1-AS1
1261	hepatocellular carcinoma	LINC01507
1262	hepatocellular carcinoma	BX648207
1263	hepatocellular carcinoma	RP11-462C24.1
1264	hepatocellular carcinoma	ZNF582-AS1
1265	hepatocellular carcinoma	CLMAT3
1266	hepatocellular carcinoma	LINC01296
1267	hepatocellular carcinoma	CRNDE-h
1268	hepatocellular carcinoma	FOXP4-AS1
1269	hepatocellular carcinoma	AK307796
1270	hepatocellular carcinoma	R05532
1271	hepatocellular carcinoma	lnc-LAMC2-1:1
1272	hepatocellular carcinoma	AK098081
1273	hepatocellular carcinoma	CAHM
1274	hepatocellular carcinoma	LNC00964-3
1275	hepatocellular carcinoma	BC037331
1276	hepatocellular carcinoma	LOC152578
1277	hepatocellular carcinoma	HOXB-AS3
1278	hepatocellular carcinoma	LOC100287225
1279	hepatocellular carcinoma	CCAL
1280	hepatocellular carcinoma	RP1-13P20.6
1281	hepatocellular carcinoma	AK027294
1282	hepatocellular carcinoma	ASBEL
1283	hepatocellular carcinoma	AK123657
1284	bladder cancer	SOX2-OT
1285	colorectal cancer	NRON
1286	fragile X-associated premature ovarian insufficiency	MALAT1
1287	basal-like breast cancer	MALAT1
1288	gastric cancer	LOC554202
1289	intrahepatic cholangiocarcinoma	MALAT1
1290	Hirschsprung's disease	MEG3
1291	cutaneous squamous cell carcinoma	MALAT1
1292	testicular embryonal carcinoma	MALAT1
1293	narcolepsy	MALAT1
1294	ovarian cancer	PANDAR
1295	syndromic developmental defect	MALAT1
1296	adolescent idiopathic scoliosis	MALAT1
1297	velocardiofacial syndrome	MALAT1
1298	DiGeorge syndrome	MALAT1
1299	panic disorder	MALAT1
1300	ovarian cancer	HNF1A-AS1
1301	spinocerebellar ataxia	CDKN2B-AS1
1302	inclusion body myositis	MALAT1
1303	hepatocellular carcinoma	BC040587
1304	parotid cancer	MALAT1
1305	tongue cancer	MALAT1
1306	non-small cell lung cancer	CYTOR
1307	colorectal cancer	MVIH
1308	pneumoconiosis	MALAT1
1309	breast cancer	LUNAR1
1310	colorectal cancer	TERC
1311	intracranial aneurysm	HOTAIR
1312	membranous nephropathy	MALAT1
1313	B-cell acute lymphoblastic leukemia	MALAT1
1314	Klinefelter's syndrome	MALAT1
1315	prostate cancer	RN7SL1
1316	kidney cancer	TUG1
1317	colorectal cancer	BC032469
1318	Barrett's Esophagus	MALAT1
1319	aplastic anemia	MALAT1
1320	unveal melanoma	MALAT1
1321	breast cancer	UFC1
1322	hepatocellular carcinoma	lncRNA-CIR
1323	hepatocellular carcinoma	CTD-2574D22.4
1324	hepatocellular carcinoma	TMSB4
1325	hepatocellular carcinoma	CILinc01
1326	hepatocellular carcinoma	uc.343
1327	hepatocellular carcinoma	PMS2L2
1328	hepatocellular carcinoma	CILinc02
1329	breast cancer	LUCAT1
1330	multiple sclerosis	CDKN2B-AS1
1331	glioma	DANCR
1332	liver injury	MALAT1
1333	gastric cancer	RP11-296A18.3
1334	gastric cancer	CTD-2246P4.1
1335	gastric cancer	RP4-639J15.1
1336	gastric cancer	MIR132
1337	gastric cancer	RP11-363G2.4
1338	gastric cancer	LINC00917
1339	gastric cancer	CTC-523E23.5
1340	gastric cancer	RP11-38F22.1
1341	breast cancer	LINC01233
1342	breast cancer	POU6F2-AS2
1343	breast cancer	ENST00000435885
1344	esophageal squamous cell carcinoma	PANDAR
1345	Beckwith-Wiedemann syndrome	MALAT1
1346	hepatocellular carcinoma	NKILA
1347	prostate cancer	HIF1A-AS1
1348	hepatocellular carcinoma	FMR5
1349	hepatocellular carcinoma	FMR1-AS1
1350	Leishmaniasis	MALAT1
1351	polymyositis	MALAT1
1352	dermatomyositis	MALAT1
1353	lymphocytic leukemia	MALAT1
1354	myeloma	MALAT1
1355	myopia	MALAT1
1356	colorectal cancer	RUNXOR
1357	gastric cancer	uc.338
1358	Alzheimer's disease	TUG1
1359	fragile X syndrome	MALAT1
1360	fragile X-associated tremor and ataxia syndrome	MALAT1
1361	hepatocellular carcinoma	linc-ITGB1
1362	systemic lupus erythematosus	HOTAIR
1363	thoracoabdominal aorta aneurysm	MALAT1
1364	chronic heart failure	MALAT1
1365	pre-eclampsia	PVT1
1366	Parkinson's disease	GAS5
1367	squamous cell lung carcinoma	MALAT1
1368	urothelial cancer	CDKN2B-AS1
1369	cancer	AFAP1-AS1
1370	breast cancer	IFNG-AS1
1371	Alzheimer's disease	GAS5
1372	gastric cancer	MINCR
1373	non-small cell lung cancer	CCDC26
1374	coronary heart disease	MALAT1
1375	periodontitis	MALAT1
1376	plexiform neurofibroma	MALAT1
1377	pancreatic cancer	XIST
1378	calcific aortic valve disease	HOTAIR
1379	trophoblastic tumor	HOTAIR
1380	germ cell tumor	HOTAIR
1381	hydatidiform mole	HOTAIR
1382	pheochromocytoma	HOTAIR
1383	gestational trophoblastic diseases	HOTAIR
1384	adrenocortical carcinoma	HOTAIR
1385	hyperhomocysteinemia	HOTAIR
1386	myeloproliferative polycythaemia vera	HOTAIR
1387	chronic myeloproliferative disorders	HOTAIR
1388	neural tube defects	HOTAIR
1389	gestational choriocarcinoma	HOTAIR
1390	malignant digestive cancer	HOTAIR
1391	Mullerian aplasia	HOTAIR
1392	growth restriction	HOTAIR
1393	congenital hyperinsulinism	HOTAIR
1394	prostate cancer	TINCR
1395	breast cancer	CHRF
1396	medulloblastoma	MALAT1
1397	breast cancer	TARID
1398	colorectal cancer	TARID
1399	oesophageal adenocarcinoma	MALAT1
1400	adenocarcinoma	MALAT1
1401	gastric cancer	NR_026689
1402	breast cancer	Abhd11os
1403	neuroblastoma	SPRY4-IT1
1404	breast cancer	LINC00261
1405	diabetic retinopathy	HOTAIR
1406	major depressive affective disorder	MALAT1
1407	affective disorder	MALAT1
1408	cardiovascular disease	MALAT1
1409	hepatocellular carcinoma	LOC572558
1410	hepatocellular carcinoma	AATBC
1411	hepatocellular carcinoma	RP11-359E19.2
1412	hepatocellular carcinoma	lncRNA-n336928
1413	hepatocellular carcinoma	UNMIBC
1414	hepatocellular carcinoma	DBCCR1
1415	hepatocellular carcinoma	AB074278
1416	hepatocellular carcinoma	BC041488
1417	liver cancer	GAS5
1418	lung cancer	CRNDE
1419	hepatocellular carcinoma	LINC00511
1420	uterine cervix carcinoma	MALAT1
1421	ductal carcinoma	MALAT1
1422	schizophrenia	GAS5
1423	spinocerebellar ataxia	HOTAIR
1424	breast cancer	TERC
1425	gastric cancer	HAR1B
1426	nonalcoholic fatty liver disease	MALAT1
1427	lung cancer	LET
1428	primary myelofibrosis	HOTAIR
1429	colorectal cancer	BDNF-AS
1430	glioma	DISC2
1431	colorectal cancer	ATP6V1G2-DDX39B
1432	cardiovascular and renal disease	MEG3
1433	atrial fibrillation	MEG3
1434	ventricular septal defects	MEG3
1435	ankylosing spondylitis	MEG3
1436	enterovirus 71 infection	MEG3
1437	pancreatic ductal adenocarcinoma	CCAT2
1438	laryngeal squamous cell carcinoma	PVT1
1439	vulvar squamous cell carcinoma	CDKN2B-AS1
1440	lung cancer	DISC2
1441	gastric cancer	linc-ITGB1
1442	colorectal cancer	SUMO1P3
1443	colorectal cancer	BLACAT1
1444	hepatocellular carcinoma	lncARSR
1445	hepatocellular carcinoma	TRIM52-AS1
1446	hepatocellular carcinoma	RCCRT1
1447	hepatocellular carcinoma	SARCC
1448	hepatocellular carcinoma	uc009yby.1
1449	postmenopausal osteoporosis	MALAT1
1450	bone diseases	MALAT1
1451	gastric cancer	linc-223
1452	hepatocellular carcinoma	BC012900
1453	hepatocellular carcinoma	ERL
1454	hepatocellular carcinoma	MESTIT1
1455	gastric cancer	CCEPR
1456	bladder cancer	DANCR
1457	hepatocellular carcinoma	anti-NOS2A
1458	gastric adenocarcinoma	CDKN2B-AS1
1459	breast cancer	LINC01158
1460	breast cancer	AGAP2-AS1
1461	myeloid leukemia	MALAT1
1462	psoriasis	MALAT1
1463	gastric cancer	LEF1-AS1
1464	keloid	MALAT1
1465	plexiform neurofibroma	HOTAIR
1466	periodontitis	HOTAIR
1467	coronary heart disease	HOTAIR
1468	meningioma	HOTAIR
1469	breast cancer	ZNRD1-AS1
1470	pancreatic ductal adenocarcinoma	SPRY4-IT1
1471	gastric cancer	HIT
1472	obesity	HOTAIR
1473	choriocarcinoma	HOTAIR
1474	p53-associated pathological states	MALAT1
1475	hepatocellular carcinoma	GATA6-AS1
1476	colorectal cancer	BACE1-AS
1477	retinal neurodegeneration	HOTAIR
1478	colorectal cancer	ZEB2-AS1
1479	renal cell carcinoma	LINC-ROR
1480	gastric cancer	ESRG
1481	cancer	SOX2-OT
1482	type 1 diabetes mellitus	MALAT1
1483	hepatocellular carcinoma	LINC01234
1484	hepatocellular carcinoma	CERNA2
1485	hereditary haemorrhagic telangiectasia	SOX2-OT
1486	abdominal aortic aneurysm	MEG3
1487	primary open-angle glaucoma	MEG3
1488	neurofibromatosis	MEG3
1489	hereditary cutaneous malignant melanoma	MEG3
1490	neural system tumors syndrome	MEG3
1491	glaucoma	MEG3
1492	frailty	MEG3
1493	peripheral artery disease	MEG3
1494	breast cancer	CBR3-AS1
1495	gastric cancer	AC068718.1
1496	gastric cancer	AK056155
1497	gastric cancer	BALR-6
1498	gastric cancer	FAS-AS1
1499	gastric cancer	lncRNA-CD244
1500	gastric cancer	TSIX
1501	gastric cancer	lnc13
1502	gastric cancer	LINC00299
1503	gastric cancer	uc.48+
1504	gastric cancer	HYMAI
1505	gastric cancer	RNA polymerase III-dependent lncRNAs
1506	gastric cancer	THRIL
1507	gastric cancer	BX118339
1508	gastric cancer	EWSAT1
1509	gastric cancer	CECR3
1510	gastric cancer	C2dat1
1511	gastric cancer	GNAS-AS1
1512	gastric cancer	RNA-a
1513	gastric cancer	LINC00237
1514	gastric cancer	SLC7A2-IT1A/B
1515	gastric cancer	AK124939
1516	gastric cancer	NR_001284
1517	gastric cancer	MGAT3-AS1
1518	gastric cancer	RNase MRP
1519	gastric cancer	Alu lncRNAs
1520	gastric cancer	PAN
1521	gastric cancer	LIPCAR
1522	gastric cancer	NRIR
1523	gastric cancer	LOXL1-AS1
1524	gastric cancer	MIF-AS1
1525	gastric cancer	AK023096
1526	gastric cancer	AK033210
1527	gastric cancer	BC088254
1528	gastric cancer	MEG8
1529	gastric cancer	AB209630
1530	gastric cancer	2900055J20Rik
1531	hepatocellular carcinoma	GACAT3
1532	colorectal cancer	CASC15
1533	hepatocellular carcinoma	CDKN2B-AS2
1534	hepatocellular carcinoma	CDKN2B-AS13
1535	hepatocellular carcinoma	POIR
1536	colorectal cancer	RMST
1537	renal clear cell carcinoma	UCA1
1538	osteosarcoma	SPRY4-IT1
1539	esophageal squamous cell carcinoma	DANCR
1540	lymphoma	MEG3
1541	renal carcinoma	CDKN2B-AS1
1542	small cell lung cancer	MEG3
1543	lung adenocarcinoma	BCYRN1
1544	cardiovascular disease	HOTAIR
1545	hepatocellular carcinoma	SNHG4
1546	hepatocellular carcinoma	BGLT3
1547	osteosarcoma	BCYRN1
1548	colorectal cancer	FER1L4
1549	ovarian cancer	DISC2
1550	gastric cancer	DSCAM-AS1
1551	AIDS	MEG3
1552	autism spectrum disorder	MALAT1
1553	tongue squamous cell carcinoma	NEAT1
1554	hepatocellular carcinoma	NONHSAG011351
1555	hepatocellular carcinoma	SNHG14
1556	hepatocellular carcinoma	C15orf2
1557	thyroid cancer	NEAT1
1558	cleft lip	GAS5
1559	plasmacytoma	GAS5
1560	diabetic kidney disease	GAS5
1561	asthma	GAS5
1562	Hodgkin's lymphoma	GAS5
1563	B-cell lymphoma	GAS5
1564	Wilms' tumor	CDKN2B-AS1
1565	ovarian cancer	BANCR
1566	gastric cancer	ADAMTS9-AS2
1567	gastric cancer	AC016745.3
1568	gastric cancer	TSLC1-AS1
1569	gastric cancer	LINC01198
1570	gastric cancer	uc.283-plus
1571	gastric cancer	HOXA-AS3
1572	gastric cancer	SNHG18
1573	gastric cancer	CDKN2B-AS12
1574	gastric cancer	XLOC_001711
1575	gastric cancer	RP11-128A17.1
1576	gastric cancer	TPT1-AS1
1577	hepatocellular carcinoma	MSNP1AS
1578	hepatocellular carcinoma	UPAT
1579	hepatocellular carcinoma	UHRF1
1580	hepatocellular carcinoma	GSEC
1581	hepatocellular carcinoma	SNAR
1582	hepatocellular carcinoma	RBM5-AS1/LUST
1583	hepatocellular carcinoma	LINC0949
1584	hepatocellular carcinoma	CTBP1-AS
1585	Burkitt lymphoma	MALAT1
1586	non-small cell lung cancer	HOTAIRM1
1587	colorectal cancer	HAGLR
1588	hepatocellular carcinoma	PSORS1C3
1589	hepatocellular carcinoma	MIR99AHG
1590	hepatocellular carcinoma	ZFAT-AS1
1591	osteosarcoma	XIST
1592	hepatocellular carcinoma	BPESC1
1593	hepatocellular carcinoma	uc.77
1594	hepatocellular carcinoma	LINCMD1
1595	hepatocellular carcinoma	D4Z4
1596	hepatocellular carcinoma	Kcna2 antisense RNA
1597	hepatocellular carcinoma	DBET
1598	hepatocellular carcinoma	uc004cov.4
1599	hepatocellular carcinoma	RP11-248E9.5
1600	hepatocellular carcinoma	Kcna2
1601	hepatocellular carcinoma	LINC00850
1602	hepatocellular carcinoma	PISRT1
1603	hepatocellular carcinoma	uc022bqu.1
1604	hepatocellular carcinoma	RP11-456D7.1
1605	hepatocellular carcinoma	2700086A05Rik
1606	colorectal cancer	BC040587
1607	hepatocellular carcinoma	MRAK052686
1608	gastric cancer	BC040587
1609	hepatocellular carcinoma	CHL1-AS2
1610	liver cirrhosis	HOTAIR
1611	hepatic colorectal metastasis	HOTAIR
1612	choriocarcinoma	CDKN2B-AS1
1613	obesity	CDKN2B-AS1
1614	breast cancer	PCNA-AS1
1615	gastric cancer	FAM212B-AS1
1616	gastric cancer	RP11-140I24
1617	gastric cancer	RP11-395G23.3
1618	gastric cancer	RP11-600K151
1619	gastric cancer	LOC102723552
1620	gastric cancer	LA16c-313D11.11
1621	gastric cancer	RP11-501O2
1622	gastric cancer	LINC00582
1623	gastric cancer	KIAA0087
1624	tongue squamous cell carcinoma	PVT1
1625	hepatocellular carcinoma	AK024171
1626	gastric cancer	RP5-833A20.1
1627	breast cancer	BOK-AS1
1628	glioma	DLEU1
1629	colorectal cancer	MDC1-AS1
1630	gastric cardia adenocarcinoma	CDKN2B-AS1
1631	hypertension	PVT1
1632	lung cancer	HOXA11-AS
1633	gastric cancer	LINC00052
1634	colorectal cancer	HMlincRNA717
1635	colorectal cancer	NBAT1
1636	Burkitt lymphoma	HOTAIR
1637	prostate cancer	HOXA11-AS
1638	Wilms' tumor	HOTAIR
1639	gastric cancer	anti-NOS2A
1640	Chronic thromboembolic pulmonary hypertension	CDKN2B-AS1
1641	Kawasaki disease	CDKN2B-AS1
1642	ischemic brain injury	CDKN2B-AS1
1643	Kaposi's sarcoma	CDKN2B-AS1
1644	HCV	CDKN2B-AS1
1645	intellectual and developmental disability	CDKN2B-AS1
1646	B-lymphoblastic leukemia	CDKN2B-AS1
1647	cat eye syndrome	CDKN2B-AS1
1648	tuberculosis infection	CDKN2B-AS1
1649	myocardial hypertrophy	CDKN2B-AS1
1650	bronchopulmonary dysplasia	CDKN2B-AS1
1651	nephrolithiasis	CDKN2B-AS1
1652	hypopharyngeal squamous cell carcinoma	CDKN2B-AS1
1653	uterine leiomyomas	CDKN2B-AS1
1654	pseudohypoparathyroidism type Ib	CDKN2B-AS1
1655	exfoliation syndrome	CDKN2B-AS1
1656	West syndrome	CDKN2B-AS1
1657	cartilage hair hypoplaisia	CDKN2B-AS1
1658	macular degeneration	CDKN2B-AS1
1659	temple syndrome	CDKN2B-AS1
1660	diabetic neuropathic pain	CDKN2B-AS1
1661	non-Hodgkin's lymphomas	CDKN2B-AS1
1662	pulmonary adenocarcinoma	CDKN2B-AS1
1663	systemic sclerosis	CDKN2B-AS1
1664	progressive encephalopathy with severe infantile anorexia	CDKN2B-AS1
1665	diffuse cerebral hypomyelination	CDKN2B-AS1
1666	post-traumatic stress disorder	CDKN2B-AS1
1667	acute kidney injury	CDKN2B-AS1
1668	transient neonatal diabetes mellitus	CDKN2B-AS1
1669	heart failure	CDKN2B-AS1
1670	Loeys-Dietz syndrome	CDKN2B-AS1
1671	celiac disease	CDKN2B-AS1
1672	MOMO syndrome	CDKN2B-AS1
1673	left ventricular hypertrophy	CDKN2B-AS1
1674	Opitz-Kaveggia syndrome	CDKN2B-AS1
1675	Ewing sarcoma	CDKN2B-AS1
1676	hepatocellular carcinoma	LINC00472
1677	hepatocellular carcinoma	RP5-833A20.1
1678	mantle cell lymphoma	MEG3
1679	head and neck cancer	MEG3
1680	breast cancer	HAGLR
1681	multiple myeloma	CDKN2B-AS1
1682	Mullerian aplasia	CDKN2B-AS1
1683	calcific aortic valve disease	CDKN2B-AS1
1684	adrenocortical carcinoma	CDKN2B-AS1
1685	gestational choriocarcinoma	CDKN2B-AS1
1686	hyperhomocysteinemia	CDKN2B-AS1
1687	pheochromocytoma	CDKN2B-AS1
1688	trophoblastic tumor	CDKN2B-AS1
1689	malignant digestive cancer	CDKN2B-AS1
1690	hydatidiform mole	CDKN2B-AS1
1691	myeloproliferative polycythaemia vera	CDKN2B-AS1
1692	germ cell tumor	CDKN2B-AS1
1693	growth restriction	CDKN2B-AS1
1694	chronic myeloproliferative disorders	CDKN2B-AS1
1695	congenital hyperinsulinism	CDKN2B-AS1
1696	gestational trophoblastic diseases	CDKN2B-AS1
1697	neural tube defects	CDKN2B-AS1
1698	gastric cancer	LINC00472
1699	psychiatric disease	CDKN2B-AS1
1700	diabetic nephropathy	CDKN2B-AS1
1701	lung adenocarcinoma	SPRY4-IT1
1702	osteosarcoma	LINC-ROR
1703	hepatocellular carcinoma	PINK1-AS
1704	Angelman syndrome	CDKN2B-AS1
1705	prostate cancer	PICSAR
1706	thoracoabdominal aorta aneurysm	CDKN2B-AS1
1707	astrocytoma	MEG3
1708	coronary artery disease	MEG3
1709	small cell lung cancer	CDKN2B-AS1
1710	prostate cancer	ZFAS1
1711	basal cell carcinoma	MALAT1
1712	gastric cancer	KCNQ1DN
1713	breast cancer	uc.345
1714	breast cancer	RP11-567G11.1
1715	breast cancer	NUTF2P3
1716	breast cancer	AF339813
1717	lung squamous cell carcinoma	MEG3
1718	hepatocellular carcinoma	SNHG12
1719	hepatocellular carcinoma	AK093735
1720	hepatocellular carcinoma	AC138128.1
1721	hepatocellular carcinoma	ABHD11-AS1
1722	hepatocellular carcinoma	AC096655.1
1723	hepatocellular carcinoma	ZMAT1
1724	hepatocellular carcinoma	VTRNA2-1
1725	hepatocellular carcinoma	lincRNA-BBOX1-2
1726	hepatocellular carcinoma	KRT7-AS
1727	hepatocellular carcinoma	LEIGC
1728	hepatocellular carcinoma	KRT18P55
1729	hepatocellular carcinoma	DUXAP8
1730	hepatocellular carcinoma	LINC00982
1731	hepatocellular carcinoma	RP1-90G24.10
1732	hepatocellular carcinoma	GClnc1
1733	hepatocellular carcinoma	LINC00668
1734	hepatocellular carcinoma	TCONS_00068220
1735	hepatocellular carcinoma	RP11-150O12.3
1736	hepatocellular carcinoma	RUNX1-IT1
1737	hepatocellular carcinoma	LINC00628
1738	hepatocellular carcinoma	RP11-1149O23.2
1739	hepatocellular carcinoma	AA174084
1740	hepatocellular carcinoma	BC003519
1741	hepatocellular carcinoma	MRUL
1742	hepatocellular carcinoma	RP11-119F7.4
1743	hepatocellular carcinoma	CTD-2616J11.14
1744	hepatocellular carcinoma	AK022798
1745	hepatocellular carcinoma	RP11-789C1.1
1746	hepatocellular carcinoma	FRLnc1
1747	hepatocellular carcinoma	AK001094
1748	hepatocellular carcinoma	AP001631.9
1749	hepatocellular carcinoma	NR_003573
1750	hepatocellular carcinoma	lncRNA-FER1L4
1751	hepatocellular carcinoma	XLOC_010235
1752	hepatocellular carcinoma	CTD-2541M15
1753	hepatocellular carcinoma	RMRP
1754	hepatocellular carcinoma	CR594506
1755	hepatocellular carcinoma	MAP3K20-AS1
1756	hepatocellular carcinoma	LOWEG
1757	hepatocellular carcinoma	MALAT2
1758	hepatocellular carcinoma	OR3A4
1759	hepatocellular carcinoma	BC015134
1760	hepatocellular carcinoma	AC130710
1761	hepatocellular carcinoma	AI364715
1762	hepatocellular carcinoma	AK123072
1763	hepatocellular carcinoma	AK058003
1764	liver cirrhosis	CDKN2B-AS1
1765	hepatic colorectal metastasis	CDKN2B-AS1
1766	drug abuse	CDKN2B-AS1
1767	lung cancer	PTENP1
1768	TDP-43-associated pathological states	MEG3
1769	myelodysplastic syndrome	HOTAIR
1770	chronic myeloid leukemia	HOTAIR
1771	colorectal cancer	SRA
1772	colorectal cancer	ZNRD1-AS1
1773	breast cancer	FTX
1774	breast cancer	SNHG20
1775	breast cancer	CASC11
1776	renal cell carcinoma	XIST
1777	breast cancer	AC007403.1
1778	breast cancer	GAS5-AS1
1779	breast cancer	GHSROS
1780	breast cancer	C6orf176-TV1
1781	breast cancer	RP11-397D12.4
1782	breast cancer	SBF2-AS1
1783	breast cancer	C6orf176-TV2
1784	breast cancer	AK126698
1785	breast cancer	LINC00473
1786	breast cancer	ERICH1-AS1
1787	breast cancer	GAS6-AS1
1788	breast cancer	LINC01852
1789	breast cancer	LINC00342
1790	breast cancer	BC087858
1791	aortic aneurysm	MALAT1
1792	pancreaticobiliary maljunction	CDKN2B-AS1
1793	urinary bladder	CDKN2B-AS1
1794	lung cancer brain metastasis	CDKN2B-AS1
1795	uterus cancer	CDKN2B-AS1
1796	decreased myogenesis	CDKN2B-AS1
1797	hemangioma	CDKN2B-AS1
1798	hyperglycaemia	CDKN2B-AS1
1799	pulmonary arterial hypertension	CDKN2B-AS1
1800	proliferative vitreoretinopathy	CDKN2B-AS1
1801	hepatic steatosis	CDKN2B-AS1
1802	congenital microtia	CDKN2B-AS1
1803	endometrioid endometrial carcinoma	CDKN2B-AS1
1804	blepharophimosis syndrome	CDKN2B-AS1
1805	idiopathic pulmonary fibrosis	CDKN2B-AS1
1806	neuropathic pain	CDKN2B-AS1
1807	hypertrophic cardiomyopathy	CDKN2B-AS1
1808	pneumonia	CDKN2B-AS1
1809	facioscapulohumeral muscular dystrophy	CDKN2B-AS1
1810	Duchenne muscular dystrophy	CDKN2B-AS1
1811	colorectal cancer	SNHG12
1812	gastric cancer	AK123657
1813	gastric cancer	CR749831
1814	gastric cancer	ucoo2kmd.1
1815	gastric cancer	lnc-LAMC2-1:1
1816	gastric cancer	BX649059
1817	gastric cancer	LINC00460
1818	gastric cancer	lncRNA-HIF2PUT
1819	gastric cancer	CCAL
1820	gastric cancer	BC040303
1821	gastric cancer	ASBEL
1822	gastric cancer	LINC01296
1823	gastric cancer	LINC01617
1824	gastric cancer	lncRNA-422
1825	gastric cancer	uc.388
1826	gastric cancer	ZNF582-AS1
1827	gastric cancer	RP1-13P20.6
1828	gastric cancer	CAHM
1829	gastric cancer	LINC01507
1830	gastric cancer	FEZF1-AS1
1831	gastric cancer	CTD903
1832	gastric cancer	ENST00000425785
1833	gastric cancer	CLMAT3
1834	gastric cancer	R05532
1835	gastric cancer	RP11-462C24.1
1836	gastric cancer	FOXP4-AS1
1837	gastric cancer	SLC25A25-AS1
1838	gastric cancer	AK027294
1839	gastric cancer	CRNDE-h
1840	gastric cancer	LOC100287225
1841	gastric cancer	BX648207
1842	gastric cancer	LNC00964-3
1843	gastric cancer	LOC152578
1844	gastric cancer	AK307796
1845	gastric cancer	AK098081
1846	gastric cancer	HOXB-AS3
1847	gastric cancer	AK021444
1848	gastric cancer	BC037331
1849	gastric cancer	CERNA2
1850	breast cancer	SNHG15
1851	breast cancer	ESRG
1852	hepatocellular carcinoma	AF339813
1853	hepatocellular carcinoma	NUTF2P3
1854	hepatocellular carcinoma	uc.345
1855	hepatocellular carcinoma	RP11-567G11.1
1856	dyskeratosis congenita	MALAT1
1857	colorectal cancer	LINC00673
1858	pre-eclampsia	GAS5
1859	breast cancer	LOC100130476
1860	ovarian cancer	DRAIC
1861	gastric cancer	KRAS1P
1862	gastric cancer	CDKN2B-AS4
1863	gastric cancer	TC0100223
1864	gastric cancer	TC0101686
1865	gastric cancer	EPB41L4A-AS1
1866	gastric cancer	NBR2
1867	gastric cancer	PTENpg1
1868	gastric cancer	RP11-838N2.4
1869	gastric cancer	RAMP2-AS1
1870	adrenocortical carcinoma	MEG3
1871	pheochromocytoma	MEG3
1872	neural tube defects	MEG3
1873	trophoblastic tumor	MEG3
1874	germ cell tumor	MEG3
1875	congenital hyperinsulinism	MEG3
1876	malignant digestive cancer	MEG3
1877	chronic myeloproliferative disorders	MEG3
1878	myeloproliferative polycythaemia vera	MEG3
1879	hyperhomocysteinemia	MEG3
1880	gestational choriocarcinoma	MEG3
1881	hydatidiform mole	MEG3
1882	growth restriction	MEG3
1883	gestational trophoblastic diseases	MEG3
1884	calcific aortic valve disease	MEG3
1885	Mullerian aplasia	MEG3
1886	intrauterine growth restriction	CDKN2B-AS1
1887	frontotemporal lobar degeneration	CDKN2B-AS1
1888	renal syndrome	CDKN2B-AS1
1889	Barrett's Esophagus	HNF1A-AS1
1890	lung cancer	HIF1A-AS2
1891	hepatocellular carcinoma	CTB-89H12.4
1892	hepatocellular carcinoma	SOCS2-AS1
1893	hepatocellular carcinoma	TCONS_l2_00001418
1894	hepatocellular carcinoma	TCONS_l2_00008237
1895	hepatocellular carcinoma	PCAT5
1896	hepatocellular carcinoma	TRPM2-AS
1897	hepatocellular carcinoma	TCONS_l2_00013175
1898	hepatocellular carcinoma	TCONS_l2_00022670
1899	hepatocellular carcinoma	BX647187
1900	hepatocellular carcinoma	PCAT14
1901	hepatocellular carcinoma	SUZ12P1
1902	hepatocellular carcinoma	TCONS_l2_00022611
1903	hepatocellular carcinoma	HCG11
1904	hepatocellular carcinoma	PCNCR1
1905	hepatocellular carcinoma	ENSG00000261777
1906	hepatocellular carcinoma	LINC01138
1907	hepatocellular carcinoma	CDKN2B-AS9
1908	hepatocellular carcinoma	LOC400891
1909	hepatocellular carcinoma	PCAT18
1910	hepatocellular carcinoma	PCATs
1911	hepatocellular carcinoma	PCAT2
1912	hepatocellular carcinoma	TCONS_l2_00011130
1913	hepatocellular carcinoma	FR0348383
1914	hepatocellular carcinoma	lnc-MX1-1
1915	hepatocellular carcinoma	linc-PXN-1
1916	hepatocellular carcinoma	PCA3
1917	hepatocellular carcinoma	LOC728606
1918	hepatocellular carcinoma	C1QTNF9B-AS1
1919	parotid cancer	CDKN2B-AS1
1920	tongue cancer	CDKN2B-AS1
1921	ovarian cancer	ATB
1922	Opitz-Kaveggia syndrome	HOTAIR
1923	Chronic thromboembolic pulmonary hypertension	HOTAIR
1924	West syndrome	HOTAIR
1925	acute kidney injury	HOTAIR
1926	intellectual and developmental disability	HOTAIR
1927	cat eye syndrome	HOTAIR
1928	diabetic neuropathic pain	HOTAIR
1929	pseudohypoparathyroidism type Ib	HOTAIR
1930	transient neonatal diabetes mellitus	HOTAIR
1931	post-traumatic stress disorder	HOTAIR
1932	uterine leiomyomas	HOTAIR
1933	Loeys-Dietz syndrome	HOTAIR
1934	systemic sclerosis	HOTAIR
1935	nephrolithiasis	HOTAIR
1936	tuberculosis infection	HOTAIR
1937	temple syndrome	HOTAIR
1938	myocardial hypertrophy	HOTAIR
1939	HCV	HOTAIR
1940	Kawasaki disease	HOTAIR
1941	celiac disease	HOTAIR
1942	macular degeneration	HOTAIR
1943	Ewing sarcoma	HOTAIR
1944	heart failure	HOTAIR
1945	progressive encephalopathy with severe infantile anorexia	HOTAIR
1946	exfoliation syndrome	HOTAIR
1947	pulmonary adenocarcinoma	HOTAIR
1948	MOMO syndrome	HOTAIR
1949	ischemic brain injury	HOTAIR
1950	non-Hodgkin's lymphomas	HOTAIR
1951	diffuse cerebral hypomyelination	HOTAIR
1952	hypopharyngeal squamous cell carcinoma	HOTAIR
1953	cartilage hair hypoplaisia	HOTAIR
1954	bronchopulmonary dysplasia	HOTAIR
1955	left ventricular hypertrophy	HOTAIR
1956	Kaposi's sarcoma	HOTAIR
1957	B-lymphoblastic leukemia	HOTAIR
1958	basal cell carcinoma	HOTAIR
1959	Marek's disease	HOTAIR
1960	ulcerative colitis	HOTAIR
1961	Silver-Russell syndrome	HOTAIR
1962	promyelocytic leukemia	MALAT1
1963	oesophageal squamous cell carcinoma	PVT1
1964	pancreatic cancer	BANCR
1965	breast cancer	AB209630
1966	breast cancer	AK033210
1967	breast cancer	TSIX
1968	breast cancer	CECR3
1969	breast cancer	FAS-AS1
1970	breast cancer	lncRNA-CD244
1971	breast cancer	RNA polymerase III-dependent lncRNAs
1972	breast cancer	uc.48+
1973	breast cancer	lnc13
1974	breast cancer	BX118339
1975	breast cancer	RNA-a
1976	breast cancer	HYMAI
1977	breast cancer	GNAS-AS1
1978	breast cancer	AK124939
1979	breast cancer	RNase MRP
1980	breast cancer	C2dat1
1981	breast cancer	THRIL
1982	breast cancer	SLC7A2-IT1A/B
1983	breast cancer	LINC00237
1984	breast cancer	PAN
1985	breast cancer	EWSAT1
1986	breast cancer	LIPCAR
1987	breast cancer	LINC00299
1988	breast cancer	NR_001284
1989	breast cancer	Alu lncRNAs
1990	breast cancer	NRIR
1991	breast cancer	MIF-AS1
1992	breast cancer	LOXL1-AS1
1993	breast cancer	MGAT3-AS1
1994	breast cancer	BC088254
1995	breast cancer	MEG8
1996	breast cancer	AC068718.1
1997	breast cancer	AK023096
1998	breast cancer	BALR-6
1999	breast cancer	AK056155
2000	breast cancer	2900055J20Rik
[truncated: 256,297+ more rows]
